# Supplementary material for: RNA-seq reveals the pan-transcriptomic impact of attenuating the gliotoxin self-protection mechanism in Aspergillus fumigatus
Source: BMC Genomics. 2014 Oct 14;15(1):894. doi: 10.1186/1471-2164-15-894 (PMC4209032; doi:10.1186/1471-2164-15-894)
Supplement: Supplementary file 1 — Additional file 1: Gene sequencing information. Combined FPKM values for all replicates, Log2 fold changes and statistical significance data for all genes. Processed RNA-seq data. Relative expression of genes in A. fumigatus +/− gliotoxin; Relative expression of genes in A. fumigatus ∆gliT +/− gliotoxin. (ZIP 386 KB) [file 12864_2014_6591_MOESM1_ESM.zip]

Archive with 1 entries (1 files):
- 1261169361127330_add1.csv
