# Supplementary material for: RNA-seq reveals the pan-transcriptomic impact of attenuating the gliotoxin self-protection mechanism in Aspergillus fumigatus
Source: BMC Genomics. 2014 Oct 14;15(1):894. doi: 10.1186/1471-2164-15-894 (PMC4209032; doi:10.1186/1471-2164-15-894)
Supplement: Supplementary file 1 — Additional file 1: Gene sequencing information. Combined FPKM values for all replicates, Log2 fold changes and statistical significance data for all genes. Processed RNA-seq data. Relative expression of genes in A. fumigatus +/− gliotoxin; Relative expression of genes in A. fumigatus ∆gliT +/− gliotoxin. (ZIP 386 KB) [file 12864_2014_6591_MOESM1_ESM.zip › 1261169361127330_add1.csv]

		deltagliT v ATCC46645							ATCC46645_Glio v ATCC46645_MeOH							deltagliT_Glio v deltagliT_MeOH
gene	gene name	deltagliT	ATCC46645	log2(fold_change)	test_stat	p_value	q_value	significant	ATCC46645_Glio	ATCC46645_MeOH	log2(fold_change)	test_stat	p_value	q_value	significant	deltagliT_Glio	deltagliT_MeOH	log2(fold_change)	test_stat	p_value	q_value	significant
AFUA_1G00100		0.65	0	#DIV/0!	0	1	1	no	0	0	#DIV/0!	0	1	1	no	0	0.59	#NUM!	0	1	1	no
AFUA_1G00110		2.26	1.39	0.7	-0.69	0.5	0.9993	no	0	1.4	#NUM!	0	1	1	no	0	2.04	#NUM!	0	1	1	no
AFUA_1G00120		0	0	#DIV/0!	0	1	1	no	0	0	#DIV/0!	0	1	1	no	0	0	#DIV/0!	0	1	1	no
AFUA_1G00130		0	0	#DIV/0!	0	1	1	no	0	0	#DIV/0!	0	1	1	no	0	0	#DIV/0!	0	1	1	no
AFUA_1G00150		1.03	0	#DIV/0!	0	1	1	no	0	0	#DIV/0!	0	1	1	no	0	0.93	#NUM!	0	1	1	no
AFUA_1G00160		0	0	#DIV/0!	0	1	1	no	0	0	#DIV/0!	0	1	1	no	0	0	#DIV/0!	0	1	1	no
AFUA_1G00170		0.51	0	#DIV/0!	0	1	1	no	0.67	0	#DIV/0!	0	1	1	no	0.57	0.47	0.28	0	1	1	no
AFUA_1G00180		0	0	#DIV/0!	0	1	1	no	0	0	#DIV/0!	0	1	1	no	0	0	#DIV/0!	0	1	1	no
AFUA_1G00200		0.83	0.28	1.56	0	1	1	no	0.52	0.29	0.87	0	1	1	no	0.78	0.76	0.04	0	1	1	no
AFUA_1G00210		0	0	#DIV/0!	0	1	1	no	0	0	#DIV/0!	0	1	1	no	0	0	#DIV/0!	0	1	1	no
AFUA_1G00220		0.02	0.15	-2.83	0	1	1	no	0.09	0.15	-0.69	0	1	1	no	0	0.02	#NUM!	0	1	1	no
AFUA_1G00230		0	0	#DIV/0!	0	1	1	no	0	0	#DIV/0!	0	1	1	no	0	0	#DIV/0!	0	1	1	no
AFUA_1G00250		0	0	#DIV/0!	0	1	1	no	0	0	#DIV/0!	0	1	1	no	0	0	#DIV/0!	0	1	1	no
AFUA_1G00270		0	0	#DIV/0!	0	1	1	no	0	0	#DIV/0!	0	1	1	no	0	0	#DIV/0!	0	1	1	no
AFUA_1G00280		0	0	#DIV/0!	0	1	1	no	0	0	#DIV/0!	0	1	1	no	0	0	#DIV/0!	0	1	1	no
AFUA_1G00310		0	0	#DIV/0!	0	1	1	no	0	0	#DIV/0!	0	1	1	no	0	0	#DIV/0!	0	1	1	no
AFUA_1G00320		0	0	#DIV/0!	0	1	1	no	0	0	#DIV/0!	0	1	1	no	0	0	#DIV/0!	0	1	1	no
AFUA_1G00330		0	0	#DIV/0!	0	1	1	no	0	0	#DIV/0!	0	1	1	no	0	0	#DIV/0!	0	1	1	no
AFUA_1G00340		0	0	#DIV/0!	0	1	1	no	0	0	#DIV/0!	0	1	1	no	0	0	#DIV/0!	0	1	1	no
AFUA_1G00350		2.14	2.74	-0.36	0.39	0.57	0.9993	no	4.76	2.77	0.78	-0.97	0.15	0.6567	no	3.39	1.95	0.8	-0.99	0.2	0.3205	no
AFUA_1G00400		0	0	#DIV/0!	0	1	1	no	0	0	#DIV/0!	0	1	1	no	0	0	#DIV/0!	0	1	1	no
AFUA_1G00410		0.03	0.02	0.24	0	1	1	no	0.02	0.02	-0.3	0	1	1	no	0	0.03	#NUM!	0	1	1	no
AFUA_1G00420		0.13	0.08	0.68	0	1	1	no	0.6	0.08	2.83	0	1	1	no	0	0.12	#NUM!	0	1	1	no
AFUA_1G00440		1.42	0.11	3.67	-2.11	0.07	0.6576	no	0.18	0.11	0.73	0	1	1	no	0.19	1.28	-2.75	0	1	1	no
AFUA_1G00450		0.97	0.98	-0.02	0	1	1	no	0.33	0.99	-1.56	0	1	1	no	0	0.87	#NUM!	0	1	1	no
AFUA_1G00460		0.19	0	#DIV/0!	0	1	1	no	0.02	0	#DIV/0!	0	1	1	no	0.03	0.18	-2.52	0	1	1	no
AFUA_1G00470		0	0.02	#NUM!	0	1	1	no	0.05	0.02	1.72	0	1	1	no	0	0	#DIV/0!	0	1	1	no
AFUA_1G00480		5.51	4.87	0.18	-0.23	0.76	0.9993	no	2.05	4.92	-1.26	1.53	0.04	0.3359	no	0.25	5	-4.34	3.47	0.04	0.0904	no
AFUA_1G00490		0.02	0	#DIV/0!	0	1	1	no	0	0	#DIV/0!	0	1	1	no	0	0.02	#NUM!	0	1	1	no
AFUA_1G00500		66.9	0	#DIV/0!	nan	0	0.0036	yes	0	0	#DIV/0!	0	1	1	no	0	60.56	#NUM!	nan	0	0.0005	yes
AFUA_1G00510	dld1	46.17	0.01	11.78	-1.72	0.1	0.7925	no	0	0.01	#NUM!	0	1	1	no	0	41.85	#NUM!	nan	0	0.0005	yes
AFUA_1G00520		0.26	0	#DIV/0!	0	1	1	no	0	0	#DIV/0!	0	1	1	no	0	0.24	#NUM!	0	1	1	no
AFUA_1G00530		19.44	0	#DIV/0!	nan	0	0.0036	yes	0	0	#DIV/0!	0	1	1	no	0	17.65	#NUM!	nan	0	0.0005	yes
AFUA_1G00540		1.22	0.04	4.91	-2.65	0.07	0.6892	no	0.03	0.04	-0.7	0	1	1	no	0	1.11	#NUM!	0	1	1	no
AFUA_1G00550		6.97	0.7	3.32	-3.4	0	0.0162	yes	1.19	0.7	0.76	-0.76	0.28	0.7963	no	0.83	6.32	-2.94	3.34	0	0.0061	yes
AFUA_1G00560		69.21	0.04	10.61	-3.1	0.16	0.9239	no	0.07	0.04	0.63	0	1	1	no	0	62.67	#NUM!	nan	0	0.0005	yes
AFUA_1G00580		0	0.02	#NUM!	0	1	1	no	0	0.02	#NUM!	0	1	1	no	0	0	#DIV/0!	0	1	1	no
AFUA_1G00590		0	0	#DIV/0!	0	1	1	no	0.02	0	#DIV/0!	0	1	1	no	0	0	#DIV/0!	0	1	1	no
AFUA_1G00600		0	0.01	#NUM!	0	1	1	no	0	0.01	#NUM!	0	1	1	no	0	0	#DIV/0!	0	1	1	no
AFUA_1G00610		0	0	#DIV/0!	0	1	1	no	0	0	#DIV/0!	0	1	1	no	0	0	#DIV/0!	0	1	1	no
AFUA_1G00630		0	0	#DIV/0!	0	1	1	no	0	0	#DIV/0!	0	1	1	no	0	0	#DIV/0!	0	1	1	no
AFUA_1G00640		0	0	#DIV/0!	0	1	1	no	0	0	#DIV/0!	0	1	1	no	0	0	#DIV/0!	0	1	1	no
AFUA_1G00650		0	0	#DIV/0!	0	1	1	no	0	0	#DIV/0!	0	1	1	no	0	0	#DIV/0!	0	1	1	no
AFUA_1G00660		0	0	#DIV/0!	0	1	1	no	0	0	#DIV/0!	0	1	1	no	0	0	#DIV/0!	0	1	1	no
AFUA_1G00670		0	0	#DIV/0!	0	1	1	no	0	0	#DIV/0!	0	1	1	no	0	0	#DIV/0!	0	1	1	no
AFUA_1G00680		0	0	#DIV/0!	0	1	1	no	0	0	#DIV/0!	0	1	1	no	0	0	#DIV/0!	0	1	1	no
AFUA_1G00690		0	0	#DIV/0!	0	1	1	no	0	0	#DIV/0!	0	1	1	no	0	0	#DIV/0!	0	1	1	no
AFUA_1G00700		0	0	#DIV/0!	0	1	1	no	0	0	#DIV/0!	0	1	1	no	0	0	#DIV/0!	0	1	1	no
AFUA_1G00710		0	0	#DIV/0!	0	1	1	no	0	0	#DIV/0!	0	1	1	no	0	0	#DIV/0!	0	1	1	no
AFUA_1G00720		0	0	#DIV/0!	0	1	1	no	0	0	#DIV/0!	0	1	1	no	0	0	#DIV/0!	0	1	1	no
AFUA_1G00730		0	0	#DIV/0!	0	1	1	no	0	0	#DIV/0!	0	1	1	no	0	0	#DIV/0!	0	1	1	no
AFUA_1G00740		0.06	0	#DIV/0!	0	1	1	no	0	0	#DIV/0!	0	1	1	no	0	0.05	#NUM!	0	1	1	no
AFUA_1G00750		23.97	0	#DIV/0!	nan	0	0.0036	yes	0	0	#DIV/0!	0	1	1	no	0	21.71	#NUM!	nan	0	0.0005	yes
AFUA_1G00760		386.79	0.39	9.96	-8.66	0.23	0.9993	no	0	0.39	#NUM!	0	1	1	no	0	350.29	#NUM!	nan	0	0.0005	yes
AFUA_1G00770		0	0.4	#NUM!	0	1	1	no	0.15	0.41	-1.41	0	1	1	no	0.26	0	#DIV/0!	0	1	1	no
AFUA_1G00780		0	0	#DIV/0!	0	1	1	no	0	0	#DIV/0!	0	1	1	no	0	0	#DIV/0!	0	1	1	no
AFUA_1G00790		0.31	0	#DIV/0!	0	1	1	no	0	0	#DIV/0!	0	1	1	no	0	0.28	#NUM!	0	1	1	no
AFUA_1G00800		0	0	#DIV/0!	0	1	1	no	0	0	#DIV/0!	0	1	1	no	0	0	#DIV/0!	0	1	1	no
AFUA_1G00810		0.16	0	#DIV/0!	0	1	1	no	0	0	#DIV/0!	0	1	1	no	0	0.15	#NUM!	0	1	1	no
AFUA_1G00820		0	0	#DIV/0!	0	1	1	no	0	0	#DIV/0!	0	1	1	no	0	0	#DIV/0!	0	1	1	no
AFUA_1G00830		0	0	#DIV/0!	0	1	1	no	0	0	#DIV/0!	0	1	1	no	0	0	#DIV/0!	0	1	1	no
AFUA_1G00840		0	0	#DIV/0!	0	1	1	no	0	0	#DIV/0!	0	1	1	no	0	0	#DIV/0!	0	1	1	no
AFUA_1G00850		96.35	0	#DIV/0!	nan	0	0.0036	yes	0	0	#DIV/0!	0	1	1	no	0	87.32	#NUM!	nan	0	0.0005	yes
AFUA_1G00890		0	0	#DIV/0!	0	1	1	no	0	0	#DIV/0!	0	1	1	no	0	0	#DIV/0!	0	1	1	no
AFUA_1G00910		12.55	32.71	-1.38	1.67	0.02	0.3607	no	25.07	33.08	-0.4	0.69	0.3	0.8163	no	12.27	11.51	0.09	-0.12	0.87	0.9123	no
AFUA_1G00920		17.26	39.01	-1.18	1.66	0.03	0.3962	no	43.02	39.43	0.13	-0.23	0.74	0.9728	no	43.43	15.81	1.46	-2.32	0.01	0.0261	yes
AFUA_1G00930		51.58	98.33	-0.93	1.14	0.12	0.8464	no	92.04	99.24	-0.11	0.19	0.8	0.9825	no	41.6	47.34	-0.19	0.27	0.71	0.7989	no
AFUA_1G00950		0.43	4.78	-3.47	2.54	0.02	0.3145	no	7.48	4.84	0.63	-0.79	0.28	0.8005	no	15.71	0.39	5.31	-4.14	0.04	0.091	no
AFUA_1G00970		11.98	25.97	-1.12	1.36	0.06	0.6067	no	36.23	26.24	0.47	-0.75	0.27	0.7899	no	15.23	11	0.47	-0.63	0.38	0.5199	no
AFUA_1G00980		49.5	131.49	-1.41	1.51	0.04	0.4617	no	113.17	132.66	-0.23	0.32	0.62	0.9624	no	56.55	45.43	0.32	-0.41	0.53	0.6607	no
AFUA_1G00990		599.37	1383.17	-1.21	1.31	0.1	0.7925	no	1174.87	1397.02	-0.25	0.4	0.61	0.9588	no	457.37	550.03	-0.27	0.35	0.64	0.7491	no
AFUA_1G01000		866.48	1433.76	-0.73	0.63	0.35	0.9993	no	2102.35	1446.09	0.54	-0.62	0.37	0.8625	no	216.35	795.17	-1.88	2.05	0.03	0.0787	no
AFUA_1G01010		48.36	140.18	-1.54	1.27	0.04	0.5279	no	116.9	141.53	-0.28	0.31	0.59	0.957	no	27.43	44.38	-0.69	0.71	0.25	0.3805	no
AFUA_1G01020		1.96	8.23	-2.07	2.15	0	0.1016	no	5.54	8.32	-0.59	0.9	0.14	0.624	no	2.51	1.79	0.49	-0.54	0.39	0.5306	no
AFUA_1G01040		12.21	44.49	-1.87	2.35	0.01	0.1617	no	50.42	45.02	0.16	-0.3	0.68	0.9682	no	54.97	11.21	2.29	-3.29	0	0.0095	yes
AFUA_1G01050		19.65	49.18	-1.32	1.76	0.03	0.4276	no	44	49.67	-0.17	0.33	0.66	0.9647	no	60.93	18.03	1.76	-2.66	0.01	0.0225	yes
AFUA_1G01060		5.69	8.99	-0.66	0.72	0.3	0.9993	no	10.38	9.07	0.19	-0.28	0.69	0.9682	no	16.02	5.22	1.62	-2.04	0.02	0.0686	no
AFUA_1G01070		8.29	20.35	-1.3	1.95	0.1	0.7942	no	21.87	20.58	0.09	-0.19	0.87	0.9896	no	10.72	7.6	0.49	-0.81	0.52	0.6503	no
AFUA_1G01080		6.68	16.4	-1.29	2.09	0.05	0.5896	no	14.75	16.6	-0.17	0.32	0.76	0.9757	no	7.68	6.09	0.33	-0.56	0.63	0.7419	no
AFUA_1G01090		0.68	5.74	-3.08	2.64	0.01	0.2194	no	6.72	5.82	0.21	-0.26	0.72	0.9726	no	4.43	0.62	2.83	-2.58	0.02	0.0687	no
AFUA_1G01100		0.57	2.83	-2.31	1.94	0.04	0.5198	no	0.67	2.85	-2.09	1.8	0.05	0.3829	no	0.49	0.52	-0.09	0	1	1	no
AFUA_1G01110		0.49	0.34	0.52	0	1	1	no	0	0.35	#NUM!	0	1	1	no	0	0.44	#NUM!	0	1	1	no
AFUA_1G01120		0	0	#DIV/0!	0	1	1	no	0	0	#DIV/0!	0	1	1	no	0	0	#DIV/0!	0	1	1	no
AFUA_1G01130		1.64	1.8	-0.14	0.14	0.88	0.9993	no	1.41	1.82	-0.36	0.41	0.63	0.9625	no	0.75	1.5	-1	0	1	1	no
AFUA_1G01140		8.7	9.77	-0.17	0.24	0.76	0.9993	no	8.3	9.86	-0.25	0.36	0.65	0.9644	no	3.15	7.93	-1.33	1.93	0.04	0.0989	no
AFUA_1G01160		0.92	0.91	0.02	0	1	1	no	0.66	0.92	-0.49	0	1	1	no	0.07	0.84	-3.51	0	1	1	no
AFUA_1G01170		0	0	#DIV/0!	0	1	1	no	0	0	#DIV/0!	0	1	1	no	0	0	#DIV/0!	0	1	1	no
AFUA_1G01175		0	0.12	#NUM!	0	1	1	no	0.28	0.12	1.22	0	1	1	no	0	0	#DIV/0!	0	1	1	no
AFUA_1G01180		0.38	0.86	-1.19	0	1	1	no	0.84	0.87	-0.05	0	1	1	no	0.21	0.34	-0.71	0	1	1	no
AFUA_1G01190		0.11	0.73	-2.78	0	1	1	no	0.51	0.74	-0.52	0	1	1	no	0.33	0.1	1.75	0	1	1	no
AFUA_1G01200		0.05	0	#DIV/0!	0	1	1	no	0	0	#DIV/0!	0	1	1	no	0	0.04	#NUM!	0	1	1	no
AFUA_1G01210		0.2	0	#DIV/0!	0	1	1	no	0	0	#DIV/0!	0	1	1	no	0	0.18	#NUM!	0	1	1	no
AFUA_1G01220		0.54	0.26	1.04	0	1	1	no	0.21	0.27	-0.32	0	1	1	no	0.15	0.49	-1.69	0	1	1	no
AFUA_1G01230		1.12	1.63	-0.54	0.55	0.42	0.9993	no	0.84	1.65	-0.97	1.03	0.13	0.6102	no	0.35	1.02	-1.55	0	1	1	no
AFUA_1G01240		3.86	4.96	-0.36	0.45	0.47	0.9993	no	3.4	5.02	-0.56	0.73	0.25	0.7701	no	0.94	3.5	-1.9	2.34	0	0.0138	yes
AFUA_1G01250	sedB	1.32	2.1	-0.67	0.7	0.29	0.9993	no	1.74	2.12	-0.29	0.33	0.63	0.9624	no	0.53	1.2	-1.17	0	1	1	no
AFUA_1G01260		0.17	0.29	-0.78	0	1	1	no	0.5	0.29	0.77	0	1	1	no	0.13	0.15	-0.21	0	1	1	no
AFUA_1G01265		4.96	3.02	0.72	-0.94	0.36	0.9993	no	5.48	3.04	0.85	-1.1	0.29	0.8094	no	0.16	4.51	-4.79	2.1	0.21	0.3367	no
AFUA_1G01270		0.23	0.75	-1.68	0	1	1	no	0.13	0.76	-2.57	0	1	1	no	0.06	0.21	-1.74	0	1	1	no
AFUA_1G01280		0	0.13	#NUM!	0	1	1	no	0.2	0.13	0.6	0	1	1	no	0	0	#DIV/0!	0	1	1	no
AFUA_1G01290		0.03	0.22	-2.79	0	1	1	no	0.04	0.23	-2.57	0	1	1	no	0	0.03	#NUM!	0	1	1	no
AFUA_1G01300		21.13	23.17	-0.13	0.19	0.78	0.9993	no	3.51	23.48	-2.74	3.67	0	0.0051	yes	0.53	19.18	-5.17	5.51	0	0.0066	yes
AFUA_1G01310		0.23	0.43	-0.91	0	1	1	no	0.08	0.44	-2.4	0	1	1	no	0	0.21	#NUM!	0	1	1	no
AFUA_1G01320		0.02	0.1	-2.31	0	1	1	no	0.47	0.1	2.28	0	1	1	no	0	0.02	#NUM!	0	1	1	no
AFUA_1G01330		6.39	6.83	-0.1	0.13	0.87	0.9993	no	6.68	6.9	-0.05	0.06	0.93	0.9972	no	5.59	5.83	-0.06	0.09	0.92	0.95	no
AFUA_1G01340		3.55	7.73	-1.12	1.42	0.04	0.4846	no	12.62	7.83	0.69	-0.98	0.14	0.6389	no	12.73	3.23	1.98	-2.99	0	0.0036	yes
AFUA_1G01350		54.94	24.91	1.14	-2.1	0.02	0.298	no	46.71	25.16	0.89	-1.72	0.04	0.3665	no	48.33	50.09	-0.05	0.11	0.91	0.9409	no
AFUA_1G01360		42.53	29.48	0.53	-0.96	0.23	0.9993	no	37.02	29.79	0.31	-0.59	0.46	0.9099	no	21.42	38.8	-0.86	1.71	0.06	0.1275	no
AFUA_1G01370		29.92	23.67	0.34	-0.58	0.48	0.9993	no	16.01	23.95	-0.58	1.01	0.22	0.7472	no	10.79	27.16	-1.33	2.45	0.01	0.0372	yes
AFUA_1G01380	och4	27.48	29.07	-0.08	0.14	0.85	0.9993	no	34.13	29.36	0.22	-0.4	0.59	0.957	no	36.88	25.04	0.56	-1.1	0.18	0.3052	no
AFUA_1G01390		8.44	9.36	-0.15	0.2	0.77	0.9993	no	13.05	9.48	0.46	-0.66	0.34	0.8392	no	12.59	7.67	0.71	-1.14	0.14	0.2539	no
AFUA_1G01400		40.24	52.64	-0.39	2.29	0.62	0.9993	no	47.96	53.36	-0.15	1	0.83	0.9873	no	52.33	36.47	0.52	-3.45	0.5	0.6323	no
AFUA_1G01410		11.37	13.66	-0.26	0.39	0.55	0.9993	no	17.09	13.82	0.31	-0.48	0.46	0.9099	no	16.47	10.33	0.67	-1.14	0.13	0.2335	no
AFUA_1G01420		0.44	0.24	0.85	0	1	1	no	1.93	0.24	2.98	-2.47	0.01	0.1507	no	0.25	0.4	-0.66	0	1	1	no
AFUA_1G01430		131.97	124.6	0.08	-0.11	0.86	0.9993	no	48.78	126.17	-1.37	2.07	0	0.0798	no	20.3	119.77	-2.56	4.27	0	0.0005	yes
AFUA_1G01440		108.35	50.24	1.11	-7.27	0.15	0.9058	no	21.36	50.91	-1.25	7.81	0.13	0.609	no	4.98	98.38	-4.3	15.61	0.14	0.2503	no
AFUA_1G01450		37.87	18.59	1.03	-1.67	0.02	0.291	no	11.13	18.8	-0.76	1.15	0.1	0.5476	no	1.96	34.41	-4.14	5.85	0	0.0005	yes
AFUA_1G01460		2.1	1.05	1	-0.95	0.25	0.9993	no	0.69	1.07	-0.63	0	1	1	no	0.87	1.92	-1.15	1.14	0.21	0.3367	no
AFUA_1G01480		0.07	0.05	0.66	0	1	1	no	0.1	0.05	1.09	0	1	1	no	0.07	0.07	0.05	0	1	1	no
AFUA_1G01490		1.89	2.1	-0.15	0.19	0.75	0.9993	no	2.18	2.12	0.04	-0.05	0.93	0.996	no	1.41	1.72	-0.28	0.39	0.56	0.6823	no
AFUA_1G01500		6.74	9.54	-0.5	0.73	0.43	0.9993	no	5.23	9.64	-0.88	1.36	0.15	0.6499	no	7.45	6.16	0.27	-0.44	0.67	0.7707	no
AFUA_1G01520		0	0	#DIV/0!	0	1	1	no	0	0	#DIV/0!	0	1	1	no	0.31	0	#DIV/0!	0	1	1	no
AFUA_1G01530		122.66	141.93	-0.21	0.46	0.6	0.9993	no	106.35	143.41	-0.43	0.88	0.31	0.8242	no	17.85	111.79	-2.65	5.75	0	0.0005	yes
AFUA_1G01540		37.54	28.85	0.38	-0.54	0.43	0.9993	no	10.74	29.24	-1.45	2.04	0	0.0877	no	0.2	33.99	-7.44	5.85	0.04	0.0904	no
AFUA_1G01550	zrfA	114.33	182.68	-0.68	0.88	0.22	0.9993	no	61.78	185.15	-1.58	2.26	0	0.0713	no	0	103.35	#NUM!	nan	0	0.0005	yes
AFUA_1G01560		5.51	5.15	0.1	-0.13	0.84	0.9993	no	4.87	5.21	-0.1	0.13	0.85	0.9882	no	2.33	5.02	-1.1	1.52	0.04	0.1006	no
AFUA_1G01570		3.05	4.42	-0.54	0.65	0.37	0.9993	no	3.75	4.46	-0.25	0.32	0.66	0.9644	no	5.64	2.77	1.03	-1.43	0.08	0.1594	no
AFUA_1G01580		68.41	58.01	0.24	-2.62	0.8	0.9993	no	46.82	58.51	-0.32	3.72	0.72	0.9699	no	32.68	61.96	-0.92	9.93	0.39	0.5306	no
AFUA_1G01590		5.8	5.52	0.07	-0.09	0.88	0.9993	no	3.87	5.58	-0.53	0.72	0.25	0.7742	no	2.5	5.27	-1.08	1.54	0.03	0.0818	no
AFUA_1G01600		21.78	21.3	0.03	-0.05	0.94	0.9993	no	26.76	21.53	0.31	-0.53	0.41	0.8914	no	38.44	19.82	0.96	-1.77	0.02	0.0486	yes
AFUA_1G01610		18.83	12.41	0.6	-0.78	0.28	0.9993	no	14.4	12.52	0.2	-0.3	0.67	0.9677	no	24.1	17.26	0.48	-0.74	0.34	0.4785	no
AFUA_1G01620		7.08	6.4	0.15	-0.2	0.75	0.9993	no	5.26	6.47	-0.3	0.42	0.5	0.9262	no	2.82	6.44	-1.19	1.73	0.01	0.047	yes
AFUA_1G01630		18.65	34.67	-0.89	1.42	0.05	0.5515	no	15.52	35.12	-1.18	1.92	0.01	0.1375	no	8.33	16.99	-1.03	1.74	0.03	0.0802	no
AFUA_1G01640		36.46	28.46	0.36	-0.57	0.39	0.9993	no	15.79	28.77	-0.87	1.45	0.03	0.3187	no	28.49	33.11	-0.22	0.39	0.6	0.7167	no
AFUA_1G01650		3.33	3.61	-0.12	0.14	0.84	0.9993	no	4.58	3.65	0.32	-0.41	0.56	0.9485	no	5.77	3.03	0.93	-1.31	0.1	0.188	no
AFUA_1G01660		4.45	4.68	-0.07	0.1	0.88	0.9993	no	4.42	4.73	-0.1	0.13	0.84	0.9876	no	3.45	4.04	-0.23	0.33	0.65	0.7552	no
AFUA_1G01670		2.65	2.3	0.2	-0.22	0.75	0.9993	no	2.98	2.33	0.35	-0.4	0.57	0.9502	no	1.71	2.4	-0.49	0.59	0.45	0.5809	no
AFUA_1G01680		61.2	108.94	-0.83	1.45	0.04	0.4854	no	70.63	110.03	-0.64	1.12	0.11	0.5766	no	75.15	55.73	0.43	-0.87	0.27	0.3977	no
AFUA_1G01690		29.47	41.56	-0.5	0.78	0.23	0.9993	no	36.67	42.06	-0.2	0.33	0.61	0.9616	no	31.6	26.87	0.23	-0.43	0.56	0.6811	no
AFUA_1G01700		5.1	5.07	0.01	-0.01	0.99	0.9993	no	8.35	5.13	0.7	-1.04	0.09	0.5255	no	6.43	4.65	0.47	-0.69	0.32	0.4526	no
AFUA_1G01710		0	0	#DIV/0!	0	1	1	no	15.67	0	#DIV/0!	nan	0.01	0.2006	no	12.27	0	#DIV/0!	0	1	1	no
AFUA_1G01720	ireA	48.94	48.78	0	-0.01	0.99	0.9993	no	42.71	49.35	-0.21	0.31	0.62	0.9623	no	30.64	44.52	-0.54	0.93	0.17	0.287	no
AFUA_1G01730		30.53	19.55	0.64	-1.05	0.12	0.8599	no	24.73	19.77	0.32	-0.55	0.41	0.8902	no	15.92	27.74	-0.8	1.46	0.05	0.1199	no
AFUA_1G01740		86.79	97.36	-0.17	0.26	0.68	0.9993	no	150.88	98.44	0.62	-0.97	0.14	0.6372	no	189.99	79.08	1.26	-2.23	0	0.0138	yes
AFUA_1G01750	cyp10	13.65	13.16	0.05	-0.08	0.9	0.9993	no	19.36	13.29	0.54	-0.87	0.17	0.6825	no	16.45	12.41	0.41	-0.71	0.32	0.455	no
AFUA_1G01760		142.29	111.26	0.35	-0.66	0.37	0.9993	no	106.56	112.53	-0.08	0.15	0.84	0.9876	no	55.81	129.36	-1.21	2.6	0	0.011	yes
AFUA_1G01770		24.49	32.96	-0.43	0.74	0.33	0.9993	no	29.9	33.34	-0.16	0.29	0.7	0.9689	no	12.56	22.34	-0.83	1.5	0.08	0.1618	no
AFUA_1G01780		17.19	15.73	0.13	-0.2	0.78	0.9993	no	16.03	15.91	0.01	-0.02	0.98	0.9972	no	10.33	15.64	-0.6	1.04	0.2	0.3193	no
AFUA_1G01790		88.27	94.26	-0.09	0.2	0.81	0.9993	no	69.57	95.27	-0.45	0.98	0.23	0.7596	no	78.02	80.34	-0.04	0.1	0.91	0.9449	no
AFUA_1G01812		7.74	10.76	-0.48	0.6	0.36	0.9993	no	10.54	10.87	-0.04	0.06	0.92	0.996	no	4.41	7.08	-0.68	0.93	0.22	0.3475	no
AFUA_1G01820		0.19	0.17	0.19	0	1	1	no	1.18	0.17	2.79	-2.07	0.03	0.2909	no	0.29	0.18	0.73	0	1	1	no
AFUA_1G01830		6.56	3.65	0.85	-1.08	0.15	0.9116	no	7.74	3.68	1.07	-1.45	0.06	0.4181	no	12.41	5.99	1.05	-1.68	0.04	0.1067	no
AFUA_1G01850		40.43	44	-0.12	0.18	0.77	0.9993	no	23.17	44.53	-0.94	1.36	0.03	0.3094	no	11.66	36.78	-1.66	2.91	0	0.0005	yes
AFUA_1G01860		22.33	22.72	-0.03	0.04	0.96	0.9993	no	20.7	22.94	-0.15	0.25	0.76	0.9757	no	8.1	20.37	-1.33	2.32	0.01	0.041	yes
AFUA_1G01870		145.23	160.15	-0.14	0.28	0.72	0.9993	no	167.35	161.76	0.05	-0.1	0.9	0.9922	no	184.89	132.3	0.48	-1.1	0.22	0.3426	no
AFUA_1G01890		3.27	3.5	-0.1	0.11	0.88	0.9993	no	6.96	3.53	0.98	-1.26	0.1	0.545	no	1.82	2.97	-0.71	0.87	0.3	0.4367	no
AFUA_1G01900		1.05	4.56	-2.12	2.16	0.02	0.3412	no	3.45	4.61	-0.42	0.56	0.49	0.922	no	1.45	0.96	0.6	0	1	1	no
AFUA_1G01910		27.97	22.85	0.29	-0.48	0.48	0.9993	no	15.97	23.11	-0.53	0.88	0.2	0.7155	no	10.8	25.47	-1.24	2.18	0.01	0.0203	yes
AFUA_1G01920		11.31	1.59	2.83	-3.23	0	0.0137	yes	0.64	1.61	-1.33	1.18	0.12	0.5852	no	0.18	10.24	-5.8	4.27	0.07	0.1502	no
AFUA_1G01930		1.11	0.62	0.85	0	1	1	no	0.44	0.62	-0.51	0	1	1	no	0.1	1.01	-3.32	0	1	1	no
AFUA_1G01940		13.16	9.81	0.42	-0.61	0.37	0.9993	no	7.57	9.9	-0.39	0.53	0.43	0.899	no	6.72	11.99	-0.84	1.35	0.07	0.1558	no
AFUA_1G01950		49.06	44.96	0.13	-0.31	0.8	0.9993	no	62.32	45.45	0.46	-1.15	0.33	0.8337	no	64.62	44.59	0.54	-1.51	0.25	0.3812	no
AFUA_1G01960		8.93	3.09	1.53	-1.98	0.01	0.1917	no	4.38	3.12	0.49	-0.63	0.39	0.8765	no	1.43	8.13	-2.5	3.12	0	0.0113	yes
AFUA_1G01970	velB	36.8	36.98	-0.01	0.01	0.99	0.9993	no	52.36	37.38	0.49	-0.88	0.21	0.7379	no	67.13	33.46	1	-2.03	0.01	0.0398	yes
AFUA_1G01980		1.59	1.84	-0.21	0.24	0.8	0.9993	no	2.73	1.86	0.56	-0.68	0.48	0.9181	no	1.45	1.45	0	0	1	1	no
AFUA_1G01990	rsa4	19.74	12.44	0.67	-0.86	0.19	0.9852	no	26.7	12.56	1.09	-1.73	0.01	0.1904	no	17.27	18.08	-0.07	0.1	0.89	0.9293	no
AFUA_1G02000		1.39	1.13	0.3	-0.31	0.63	0.9993	no	0.89	1.14	-0.36	0.36	0.57	0.95	no	0.36	1.27	-1.83	0	1	1	no
AFUA_1G02010		39.26	45.69	-0.22	0.35	0.58	0.9993	no	52.03	46.2	0.17	-0.27	0.67	0.9663	no	57.01	35.75	0.67	-1.21	0.09	0.1708	no
AFUA_1G02020		37.74	34.83	0.12	-0.21	0.78	0.9993	no	27.85	35.18	-0.34	0.62	0.41	0.8913	no	18.95	34.3	-0.86	1.66	0.05	0.1137	no
AFUA_1G02030		91.75	99.85	-0.12	0.18	0.77	0.9993	no	210.66	100.98	1.06	-1.5	0.02	0.2472	no	274.25	83.63	1.71	-2.74	0	0.0028	yes
AFUA_1G02040		36.82	118.28	-1.68	3.08	0	0.0036	yes	85.36	119.56	-0.49	0.98	0.2	0.7186	no	52.44	33.62	0.64	-1.3	0.13	0.2387	no
AFUA_1G02050		17.94	23.91	-0.41	0.65	0.3	0.9993	no	19.55	24.19	-0.31	0.49	0.43	0.8971	no	18.17	16.3	0.16	-0.28	0.68	0.7839	no
AFUA_1G02060		2.98	2.86	0.06	-0.06	0.93	0.9993	no	2.13	2.89	-0.44	0.52	0.45	0.9095	no	2.06	2.71	-0.39	0.49	0.53	0.6556	no
AFUA_1G02070		518.35	494.78	0.07	-0.11	0.88	0.9993	no	548.33	499.94	0.13	-0.22	0.77	0.9764	no	945.31	472.43	1	-1.77	0.03	0.0802	no
AFUA_1G02080		199.01	195.62	0.02	-0.04	0.96	0.9993	no	172.72	198.05	-0.2	0.31	0.66	0.9644	no	158.76	181.11	-0.19	0.37	0.63	0.7438	no
AFUA_1G02090		143.86	174.88	-0.28	0.44	0.53	0.9993	no	77.38	177.05	-1.19	2.02	0.01	0.128	no	47.62	130.55	-1.45	2.82	0	0.0031	yes
AFUA_1G02100		4.77	10.31	-1.11	1.46	0.02	0.314	no	6.02	10.45	-0.8	1.08	0.07	0.4844	no	2.02	4.33	-1.1	1.55	0.02	0.0676	no
AFUA_1G02110		150.82	155.9	-0.05	0.07	0.92	0.9993	no	177.81	157.73	0.17	-0.28	0.68	0.9682	no	213.7	137.79	0.63	-1.09	0.16	0.2793	no
AFUA_1G02120		49.33	27.67	0.83	-1.2	0.06	0.6342	no	30.64	28	0.13	-0.2	0.75	0.9748	no	14.39	44.83	-1.64	2.69	0	0.0025	yes
AFUA_1G02130		39.93	41.38	-0.05	0.08	0.9	0.9993	no	42.96	41.85	0.04	-0.06	0.93	0.996	no	43.11	36.33	0.25	-0.45	0.52	0.6507	no
AFUA_1G02140		21.71	16.43	0.4	-0.6	0.32	0.9993	no	16.04	16.61	-0.05	0.08	0.9	0.9916	no	10.89	19.73	-0.86	1.47	0.03	0.0785	no
AFUA_1G02150		124.97	125.45	-0.01	0.01	0.99	0.9993	no	124.08	126.73	-0.03	0.05	0.94	0.9972	no	106.64	113.86	-0.09	0.18	0.81	0.8759	no
AFUA_1G02160		37.18	23.13	0.68	-1.16	0.15	0.9167	no	26.04	23.36	0.16	-0.28	0.73	0.9728	no	30.14	33.96	-0.17	0.34	0.71	0.8	no
AFUA_1G02170		36.95	42.7	-0.21	0.31	0.63	0.9993	no	30.26	43.06	-0.51	0.71	0.27	0.7899	no	11.75	33.65	-1.52	2.69	0	0.0028	yes
AFUA_1G02180		3.89	4.89	-0.33	0.44	0.46	0.9993	no	4.27	4.94	-0.21	0.3	0.61	0.9616	no	3.2	3.54	-0.15	0.21	0.75	0.8316	no
AFUA_1G02190	rab11	416.13	419.39	-0.01	0.02	0.98	0.9993	no	502.76	423.44	0.25	-0.5	0.57	0.9502	no	414.31	379.28	0.13	-0.3	0.75	0.8341	no
AFUA_1G02200		29.25	31.36	-0.1	0.17	0.81	0.9993	no	23.84	31.74	-0.41	0.71	0.31	0.8229	no	18.57	26.61	-0.52	0.97	0.22	0.3516	no
AFUA_1G02210		31.54	31.26	0.01	-0.02	0.98	0.9993	no	60.51	31.58	0.94	-1.69	0.02	0.2282	no	79.02	28.8	1.46	-2.76	0	0.0041	yes
AFUA_1G02220		2.48	1.92	0.37	0	1	1	no	2.35	1.95	0.27	0	1	1	no	4.07	2.25	0.86	-1.44	0.46	0.5961	no
AFUA_1G02230		0.33	0.56	-0.77	0	1	1	no	0.4	0.57	-0.5	0	1	1	no	0	0.3	#NUM!	0	1	1	no
AFUA_1G02240		0	0.04	#NUM!	0	1	1	no	0.09	0.04	1.32	0	1	1	no	0	0	#DIV/0!	0	1	1	no
AFUA_1G02250		0.09	0	#DIV/0!	0	1	1	no	0	0	#DIV/0!	0	1	1	no	0	0.08	#NUM!	0	1	1	no
AFUA_1G02255		0.12	0.26	-1.18	0	1	1	no	0.19	0.26	-0.49	0	1	1	no	0.45	0.11	2.08	0	1	1	no
AFUA_1G02260		0.67	0.22	1.63	0	1	1	no	0.63	0.22	1.53	0	1	1	no	0.79	0.6	0.38	0	1	1	no
AFUA_1G02270	abp2	37.67	33.76	0.16	-0.24	0.69	0.9993	no	21.9	34.14	-0.64	1.03	0.1	0.5525	no	12.62	34.24	-1.44	2.53	0	0.0033	yes
AFUA_1G02280		11.25	8.29	0.44	-0.64	0.31	0.9993	no	7.67	8.38	-0.13	0.19	0.76	0.9757	no	4.26	10.23	-1.27	1.98	0.01	0.0256	yes
AFUA_1G02290		17260.1	12891.4	0.42	-1.14	0.47	0.9993	no	6180.46	13043.3	-1.08	3.58	0.03	0.3025	no	4183.61	15661.8	-1.9	6.31	0	0.0079	yes
AFUA_1G02300		2.31	5.01	-1.12	1.66	0.31	0.9993	no	2.99	5.04	-0.75	1.2	0.44	0.9039	no	1.3	2.11	-0.7	0	1	1	no
AFUA_1G02310		0.09	0.43	-2.27	0	1	1	no	0.21	0.43	-1.02	0	1	1	no	0.54	0.08	2.73	0	1	1	no
AFUA_1G02320		16.02	9.6	0.74	-1.09	0.2	0.9944	no	3.77	9.72	-1.37	1.95	0.02	0.2815	no	1.95	14.54	-2.9	4	0	0.0056	yes
AFUA_1G02330		147.94	90.85	0.7	-1.31	0.08	0.7121	no	80.85	91.88	-0.18	0.35	0.63	0.9625	no	49.52	134.64	-1.44	3.06	0	0.0013	yes
AFUA_1G02340		175.87	117.85	0.58	-0.92	0.17	0.9456	no	109.06	119.1	-0.13	0.21	0.75	0.9747	no	50.86	160.26	-1.66	3.1	0	0.0016	yes
AFUA_1G02350		5.56	4.58	0.28	-0.35	0.6	0.9993	no	2.76	4.62	-0.74	0.92	0.17	0.6777	no	2.37	5.06	-1.09	1.5	0.04	0.1072	no
AFUA_1G02360		5.46	6.72	-0.3	0.4	0.52	0.9993	no	4.92	6.78	-0.46	0.64	0.32	0.8268	no	2.08	4.97	-1.26	1.75	0.02	0.0522	no
AFUA_1G02370		10.58	14.34	-0.44	0.56	0.46	0.9993	no	10.46	14.44	-0.46	0.55	0.46	0.9099	no	1.27	9.66	-2.92	3.56	0	0.0077	yes
AFUA_1G02380		14.22	10.52	0.44	-0.89	0.52	0.9993	no	8.42	10.61	-0.33	0.62	0.65	0.9644	no	1.38	12.93	-3.23	4.65	0.04	0.0982	no
AFUA_1G02390		10.4	12.29	-0.24	0.35	0.59	0.9993	no	14.62	12.41	0.24	-0.37	0.58	0.9532	no	24.71	9.48	1.38	-2.38	0	0.0102	yes
AFUA_1G02400		13.64	15.61	-0.19	0.3	0.62	0.9993	no	13.09	15.78	-0.27	0.44	0.49	0.9201	no	8.08	12.41	-0.62	1.05	0.13	0.2358	no
AFUA_1G02410		64.28	63.89	0.01	-0.01	0.98	0.9993	no	85.34	64.57	0.4	-0.69	0.3	0.8163	no	127.67	58.57	1.12	-2.1	0.01	0.0201	yes
AFUA_1G02420		14.88	20.07	-0.43	0.67	0.32	0.9993	no	22.95	20.27	0.18	-0.3	0.66	0.9644	no	27.65	13.56	1.03	-1.85	0.02	0.048	yes
AFUA_1G02430		43.81	62.78	-0.52	0.9	0.2	0.9944	no	54.92	63.39	-0.21	0.36	0.6	0.9582	no	63.54	39.91	0.67	-1.34	0.08	0.1659	no
AFUA_1G02440		5.79	4.72	0.3	-0.38	0.63	0.9993	no	4.8	4.77	0.01	-0.01	0.99	0.998	no	6.74	5.26	0.36	-0.53	0.53	0.6589	no
AFUA_1G02450		7.83	7.9	-0.01	0.02	0.98	0.9993	no	7.58	7.98	-0.07	0.11	0.86	0.9896	no	5.38	7.13	-0.41	0.62	0.4	0.5352	no
AFUA_1G02460		15.12	17.19	-0.19	0.28	0.65	0.9993	no	21.96	17.41	0.34	-0.5	0.41	0.8877	no	16.65	13.76	0.27	-0.48	0.48	0.6103	no
AFUA_1G02480		2.66	1.08	1.29	-1.41	0.03	0.4297	no	1.47	1.1	0.42	-0.47	0.46	0.9097	no	0.56	2.41	-2.1	2.4	0	0.0162	yes
AFUA_1G02490		9.49	9.72	-0.03	0.05	0.94	0.9993	no	8.84	9.82	-0.15	0.22	0.73	0.9728	no	6.73	8.63	-0.36	0.57	0.44	0.5794	no
AFUA_1G02500		14.32	16.86	-0.24	0.36	0.58	0.9993	no	14.91	17.02	-0.19	0.31	0.64	0.9633	no	24.12	13.04	0.89	-1.59	0.03	0.0836	no
AFUA_1G02510		46.12	41.15	0.16	-0.24	0.69	0.9993	no	38.62	41.62	-0.11	0.16	0.79	0.9825	no	23.45	41.87	-0.84	1.43	0.04	0.0984	no
AFUA_1G02520		0.43	2.02	-2.24	0	1	1	no	3.17	2.03	0.64	0	1	1	no	0.81	0.39	1.06	0	1	1	no
AFUA_1G02530		17.85	16.03	0.16	-0.22	0.74	0.9993	no	47.57	16.2	1.55	-2.56	0	0.0151	yes	17.77	16.33	0.12	-0.2	0.79	0.8582	no
AFUA_1G02540		63.7	63.81	0	0	1	0.9993	no	99.28	64.53	0.62	-0.84	0.16	0.6701	no	62.86	57.92	0.12	-0.19	0.77	0.8459	no
AFUA_1G02550		843	698.32	0.27	-0.37	0.59	0.9993	no	937.16	705.82	0.41	-0.59	0.38	0.866	no	1395.49	766.78	0.86	-1.31	0.08	0.1662	no
AFUA_1G02560		12.52	12.02	0.06	-0.09	0.91	0.9993	no	15.44	12.14	0.35	-0.56	0.48	0.9189	no	9.44	11.37	-0.27	0.46	0.6	0.7205	no
AFUA_1G02570		283.24	150.05	0.92	-1.16	0.06	0.6148	no	202.77	151.82	0.42	-0.55	0.36	0.8549	no	81.98	257.84	-1.65	2.57	0	0.0019	yes
AFUA_1G02580		162.79	96.25	0.76	-1.35	0.06	0.6282	no	83.53	97.3	-0.22	0.4	0.57	0.9514	no	46.08	148.26	-1.69	3.41	0	0.0009	yes
AFUA_1G02590		17.76	18.81	-0.08	0.12	0.84	0.9993	no	24.77	19	0.38	-0.62	0.32	0.8302	no	8.94	16.23	-0.86	1.39	0.05	0.1177	no
AFUA_1G02600		302.17	272.38	0.15	-0.28	0.72	0.9993	no	200.85	275.33	-0.46	0.83	0.28	0.8005	no	55.34	275.04	-2.31	5.1	0	0.0005	yes
AFUA_1G02610		25.33	19.56	0.37	-0.55	0.45	0.9993	no	35.91	19.75	0.86	-1.49	0.04	0.3618	no	35.56	23.17	0.62	-1.08	0.18	0.3019	no
AFUA_1G02620		22.35	20.56	0.12	-0.23	0.82	0.9993	no	34.37	20.8	0.72	-1.51	0.15	0.6507	no	32.62	20.34	0.68	-1.56	0.18	0.2958	no
AFUA_1G02630		22.13	20.57	0.11	-0.16	0.81	0.9993	no	37.52	20.78	0.85	-1.44	0.03	0.2958	no	26.52	20.22	0.39	-0.69	0.34	0.4801	no
AFUA_1G02640		16.12	16.55	-0.04	0.06	0.93	0.9993	no	14.28	16.72	-0.23	0.37	0.6	0.957	no	9.36	14.68	-0.65	1.1	0.16	0.2796	no
AFUA_1G02650		4.36	3.5	0.32	-0.39	0.56	0.9993	no	5.46	3.54	0.62	-0.81	0.22	0.7465	no	2.09	3.97	-0.92	1.2	0.12	0.2165	no
AFUA_1G02660		0.77	0.45	0.77	0	1	1	no	6.62	0.45	3.86	-3.82	0	0.0311	yes	3.34	0.69	2.27	-2.25	0.02	0.0664	no
AFUA_1G02670		195.32	211.96	-0.12	0.21	0.77	0.9993	no	201.32	214.16	-0.09	0.16	0.83	0.9873	no	261.3	177.65	0.56	-1.12	0.17	0.287	no
AFUA_1G02680		21.76	16.99	0.36	-0.52	0.39	0.9993	no	26.33	17.17	0.62	-0.98	0.11	0.56	no	43	19.87	1.11	-1.83	0.01	0.0314	yes
AFUA_1G02700		38.12	52.46	-0.46	0.74	0.28	0.9993	no	35.02	53.13	-0.6	0.99	0.15	0.6555	no	14.23	34.62	-1.28	2.31	0	0.0154	yes
AFUA_1G02710		41.58	40.58	0.04	-0.06	0.93	0.9993	no	58.8	41.04	0.52	-0.91	0.17	0.6853	no	29.19	37.93	-0.38	0.71	0.34	0.4752	no
AFUA_1G02720		51.67	51.23	0.01	-0.02	0.98	0.9993	no	50.69	51.75	-0.03	0.06	0.94	0.9972	no	46.95	47.16	-0.01	0.01	0.99	0.9935	no
AFUA_1G02730		36.27	16.69	1.12	-1.8	0.01	0.2541	no	14.82	16.88	-0.19	0.3	0.67	0.9679	no	18.87	32.96	-0.8	1.48	0.07	0.1483	no
AFUA_1G02740		0.18	0.1	0.85	0	1	1	no	0	0.1	#NUM!	0	1	1	no	0	0.17	#NUM!	0	1	1	no
AFUA_1G02750		0	0	#DIV/0!	0	1	1	no	0	0	#DIV/0!	0	1	1	no	0	0	#DIV/0!	0	1	1	no
AFUA_1G02760		53.46	52.07	0.04	-0.06	0.93	0.9993	no	43.26	52.68	-0.28	0.44	0.48	0.9198	no	28.94	48.63	-0.75	1.36	0.05	0.1252	no
AFUA_1G02770		12.04	4.98	1.27	-1.46	0.05	0.578	no	10.8	5.02	1.11	-1.28	0.08	0.5101	no	1.76	11.02	-2.65	3.31	0	0.0031	yes
AFUA_1G02780		37.7	76.19	-1.02	1.16	0.1	0.8024	no	19.1	76.65	-2	2.34	0	0.0638	no	9.64	34.5	-1.84	2.84	0	0.0038	yes
AFUA_1G02800		44.08	37.5	0.23	-0.41	0.55	0.9993	no	37.4	37.89	-0.02	0.03	0.96	0.9972	no	32.76	40.13	-0.29	0.58	0.46	0.5953	no
AFUA_1G02810		31.84	38.18	-0.26	0.47	0.55	0.9993	no	28.56	38.65	-0.44	0.81	0.3	0.8186	no	18.77	28.91	-0.62	1.2	0.18	0.2984	no
AFUA_1G02820	pst2	62.39	27.17	1.2	-2.17	0.01	0.2676	no	28.96	27.5	0.07	-0.14	0.87	0.9896	no	16.38	56.52	-1.79	3.61	0	0.0019	yes
AFUA_1G02830		41.07	49.53	-0.27	0.44	0.5	0.9993	no	57.19	50.06	0.19	-0.31	0.63	0.9624	no	63.67	37.34	0.77	-1.42	0.05	0.1143	no
AFUA_1G02840		23.51	20.22	0.22	-0.35	0.59	0.9993	no	20.8	20.42	0.03	-0.04	0.95	0.9972	no	33.18	21.38	0.63	-1.19	0.11	0.2057	no
AFUA_1G02850		44.1	35.45	0.31	-0.54	0.48	0.9993	no	28.01	35.76	-0.35	0.56	0.47	0.9171	no	7.56	40.23	-2.41	4.23	0	0.0005	yes
AFUA_1G02860		2.26	1.93	0.22	-0.23	0.77	0.9993	no	0.97	1.95	-1.01	1.02	0.2	0.715	no	1.19	2.04	-0.78	0.84	0.36	0.4929	no
AFUA_1G02870		48.97	64.9	-0.41	0.7	0.31	0.9993	no	45.45	65.63	-0.53	0.95	0.17	0.675	no	17.38	44.49	-1.36	2.53	0	0.0079	yes
AFUA_1G02880		19.84	24.17	-0.28	0.44	0.53	0.9993	no	13.91	24.37	-0.81	1.22	0.09	0.519	no	17.24	18.07	-0.07	0.12	0.88	0.9246	no
AFUA_1G02890		60.35	94.64	-0.65	1.19	0.13	0.8835	no	89.83	95.47	-0.09	0.17	0.83	0.9874	no	103.57	55.01	0.91	-2.03	0.02	0.0657	no
AFUA_1G02900		31.24	34.03	-0.12	0.21	0.77	0.9993	no	28.23	34.39	-0.28	0.5	0.48	0.9187	no	15.37	28.45	-0.89	1.64	0.04	0.0981	no
AFUA_1G02910		211.22	152.58	0.47	-0.76	0.27	0.9993	no	152.17	154.23	-0.02	0.03	0.96	0.9972	no	106.81	192.54	-0.85	1.61	0.04	0.0969	no
AFUA_1G02920		18.34	17.57	0.06	-0.1	0.88	0.9993	no	17.58	17.77	-0.02	0.03	0.97	0.9972	no	10.8	16.66	-0.63	1.07	0.13	0.234	no
AFUA_1G02930		48.19	41.61	0.21	-0.41	0.63	0.9993	no	34.68	42.01	-0.28	0.55	0.51	0.93	no	58.16	43.82	0.41	-0.92	0.32	0.4598	no
AFUA_1G02940		17.11	22.2	-0.38	0.59	0.38	0.9993	no	21.98	22.46	-0.03	0.05	0.94	0.9972	no	19.67	15.57	0.34	-0.6	0.42	0.5586	no
AFUA_1G02950		12.66	10.76	0.23	-0.35	0.61	0.9993	no	14.93	10.87	0.46	-0.7	0.3	0.8163	no	13.99	11.52	0.28	-0.48	0.53	0.6542	no
AFUA_1G02960		22.72	8.82	1.36	-4.45	0.12	0.8409	no	9.95	8.91	0.16	-0.53	0.84	0.9876	no	17.03	20.61	-0.28	1.06	0.73	0.8162	no
AFUA_1G02970		33.87	21.19	0.68	-1.06	0.12	0.8582	no	22.13	21.43	0.05	-0.08	0.91	0.9925	no	14.62	30.69	-1.07	1.85	0.02	0.0519	no
AFUA_1G02980		526.62	478.52	0.14	-0.23	0.76	0.9993	no	491.55	483.21	0.02	-0.04	0.96	0.9972	no	650.65	479.55	0.44	-0.86	0.31	0.4484	no
AFUA_1G02985		13.4	16.1	-0.26	0.41	0.53	0.9993	no	12.98	16.28	-0.33	0.52	0.42	0.8955	no	16.37	12.18	0.43	-0.74	0.3	0.4368	no
AFUA_1G02990		47.26	54.89	-0.22	0.32	0.6	0.9993	no	100.12	55.48	0.85	-1.18	0.06	0.4166	no	159.5	43.03	1.89	-3	0	0.0005	yes
AFUA_1G03000		2.94	3.78	-0.36	0.41	0.53	0.9993	no	8.03	3.82	1.07	-1.44	0.03	0.3034	no	6.41	2.69	1.25	-1.68	0.03	0.08	no
AFUA_1G03010		20.19	24.46	-0.28	0.44	0.48	0.9993	no	39.77	24.74	0.69	-1.07	0.08	0.5101	no	23.31	18.39	0.34	-0.61	0.38	0.5148	no
AFUA_1G03020		86.07	77.86	0.14	-0.71	0.81	0.9993	no	109.37	78.55	0.48	-2.48	0.38	0.8678	no	149.41	78.37	0.93	-5.55	0.09	0.1789	no
AFUA_1G03030		24.29	29.48	-0.28	0.43	0.49	0.9993	no	30.08	29.82	0.01	-0.02	0.97	0.9972	no	10.89	22.08	-1.02	1.78	0.01	0.0343	yes
AFUA_1G03035		20.35	34.89	-0.78	1.32	0.1	0.7908	no	28.94	35.19	-0.28	0.51	0.52	0.9335	no	24.67	18.54	0.41	-0.8	0.37	0.5048	no
AFUA_1G03040		1874.04	1126.81	0.73	-1.42	0.13	0.8748	no	1209.09	1138.39	0.09	-0.18	0.85	0.9882	no	1134.27	1706.83	-0.59	1.33	0.19	0.313	no
AFUA_1G03050		26.47	27.93	-0.08	0.11	0.85	0.9993	no	22.61	28.27	-0.32	0.48	0.43	0.899	no	20.26	24.06	-0.25	0.44	0.52	0.6538	no
AFUA_1G03060		143.75	163.41	-0.18	0.33	0.65	0.9993	no	158.71	165.11	-0.06	0.1	0.89	0.9902	no	226.93	130.87	0.79	-1.62	0.05	0.112	no
AFUA_1G03070		30.78	30.3	0.02	-0.04	0.95	0.9993	no	33.24	30.63	0.12	-0.19	0.76	0.9757	no	32.88	28.03	0.23	-0.42	0.55	0.6712	no
AFUA_1G03080		30.9	35.11	-0.18	0.31	0.64	0.9993	no	30.54	35.46	-0.22	0.38	0.58	0.9552	no	24.88	28.15	-0.18	0.34	0.66	0.764	no
AFUA_1G03090		89.97	61.44	0.55	-0.81	0.22	0.9993	no	75.52	62.19	0.28	-0.43	0.51	0.93	no	29.6	81.62	-1.46	2.56	0	0.0047	yes
AFUA_1G03100		672.34	647.81	0.05	-0.12	0.9	0.9993	no	667.36	654.19	0.03	-0.07	0.95	0.9972	no	1180.41	612.08	0.95	-2.46	0.03	0.0706	no
AFUA_1G03110		739.06	784.74	-0.09	0.91	0.84	0.9993	no	1803.93	793.01	1.19	-13.82	0	0.0932	no	3056.54	674.06	2.18	-26.97	0	0.0005	yes
AFUA_1G03120		26.64	26.1	0.03	-0.05	0.94	0.9993	no	22.3	26.34	-0.24	0.39	0.56	0.9472	no	17.06	24.29	-0.51	0.9	0.22	0.347	no
AFUA_1G03130		32.68	31.14	0.07	-0.12	0.86	0.9993	no	31.13	31.46	-0.02	0.03	0.97	0.9972	no	61.29	29.78	1.04	-1.97	0.01	0.0314	yes
AFUA_1G03140		7.72	6.68	0.21	-0.29	0.65	0.9993	no	5.61	6.75	-0.27	0.38	0.55	0.9463	no	2.56	7.02	-1.46	2.1	0.01	0.0225	yes
AFUA_1G03150	erg24	67.75	55.09	0.3	-0.5	0.45	0.9993	no	71.68	55.64	0.37	-0.62	0.35	0.8447	no	53.98	61.66	-0.19	0.37	0.62	0.7302	no
AFUA_1G03160		0.43	2.08	-2.27	1.82	0.06	0.626	no	1.49	2.1	-0.49	0.56	0.5	0.9262	no	1.14	0.39	1.53	0	1	1	no
AFUA_1G03170		4	3.79	0.08	-0.1	0.87	0.9993	no	3.99	3.83	0.06	-0.08	0.89	0.9904	no	2.35	3.64	-0.63	0.89	0.2	0.3249	no
AFUA_1G03180		17.14	13.15	0.38	-0.6	0.61	0.9993	no	32.39	13.23	1.29	-2.18	0.07	0.4636	no	39.06	15.69	1.32	-2.79	0.04	0.1025	no
AFUA_1G03190		0	0	#DIV/0!	0	1	1	no	0.18	0	#DIV/0!	0	1	1	no	0	0	#DIV/0!	0	1	1	no
AFUA_1G03200	mfsC	19.24	7.41	1.38	-2	0	0.091	no	8.06	7.48	0.11	-0.15	0.81	0.9856	no	12.99	17.49	-0.43	0.74	0.31	0.4501	no
AFUA_1G03210	flbD	5.73	7.19	-0.33	0.44	0.56	0.9993	no	5.37	7.27	-0.44	0.58	0.43	0.9006	no	2.01	5.21	-1.37	1.81	0.04	0.0904	no
AFUA_1G03220		0	0	#DIV/0!	0	1	1	no	0	0	#DIV/0!	0	1	1	no	0	0	#DIV/0!	0	1	1	no
AFUA_1G03230		0.23	0	#DIV/0!	0	1	1	no	0.14	0	#DIV/0!	0	1	1	no	0	0.21	#NUM!	0	1	1	no
AFUA_1G03240		0	0	#DIV/0!	0	1	1	no	0	0	#DIV/0!	0	1	1	no	0	0	#DIV/0!	0	1	1	no
AFUA_1G03250		0	0	#DIV/0!	0	1	1	no	0.07	0	#DIV/0!	0	1	1	no	0	0	#DIV/0!	0	1	1	no
AFUA_1G03260		0.15	0.02	3.05	0	1	1	no	0.03	0.02	0.5	0	1	1	no	0	0.14	#NUM!	0	1	1	no
AFUA_1G03270		1.4	0	#DIV/0!	0	1	1	no	0.13	0	#DIV/0!	0	1	1	no	0.42	1.27	-1.61	0	1	1	no
AFUA_1G03280		0.16	0.82	-2.36	0	1	1	no	0.15	0.83	-2.46	0	1	1	no	0.07	0.15	-1.07	0	1	1	no
AFUA_1G03290		0.17	1.14	-2.76	0	1	1	no	0	1.15	#NUM!	0	1	1	no	0	0.15	#NUM!	0	1	1	no
AFUA_1G03300		0.11	0.27	-1.22	0	1	1	no	0.12	0.27	-1.13	0	1	1	no	0.13	0.1	0.33	0	1	1	no
AFUA_1G03310		0	0	#DIV/0!	0	1	1	no	0	0	#DIV/0!	0	1	1	no	0	0	#DIV/0!	0	1	1	no
AFUA_1G03320		0.29	0.48	-0.72	0	1	1	no	0.11	0.49	-2.2	0	1	1	no	0.2	0.27	-0.4	0	1	1	no
AFUA_1G03330		0.18	0.21	-0.28	0	1	1	no	0.13	0.22	-0.78	0	1	1	no	0.22	0.16	0.45	0	1	1	no
AFUA_1G03352		12.4	6.95	0.84	-1.03	0.09	0.7779	no	14.19	7.04	1.01	-1.37	0.03	0.3002	no	3.25	11.35	-1.8	2.48	0	0.0033	yes
AFUA_1G03360		16.37	2.89	2.5	-2.89	0	0.031	yes	2.95	2.91	0.02	-0.02	0.98	0.9974	no	2.08	15.02	-2.85	3.21	0	0.0136	yes
AFUA_1G03370		17.87	16.66	0.1	-0.16	0.8	0.9993	no	13.77	16.84	-0.29	0.47	0.47	0.9129	no	6.65	16.26	-1.29	2.15	0	0.0151	yes
AFUA_1G03380		30.08	31.5	-0.07	0.09	0.87	0.9993	no	53.57	31.86	0.75	-1.03	0.08	0.5106	no	59.01	27.4	1.11	-1.77	0.01	0.0318	yes
AFUA_1G03390		449.63	448.44	0	-0.01	0.99	0.9993	no	1177.51	453.43	1.38	-3.07	0	0.066	no	2113.31	409.81	2.37	-5.79	0	0.0005	yes
AFUA_1G03400		91.82	102.12	-0.15	0.23	0.71	0.9993	no	133.81	103.22	0.37	-0.55	0.38	0.8663	no	113.66	83.54	0.44	-0.75	0.29	0.4183	no
AFUA_1G03410		17.86	24.43	-0.45	0.73	0.27	0.9993	no	20.37	24.7	-0.28	0.47	0.47	0.9157	no	22.78	16.24	0.49	-0.88	0.23	0.3631	no
AFUA_1G03420		43.55	39.44	0.14	-0.27	0.73	0.9993	no	30.68	39.87	-0.38	0.72	0.36	0.8547	no	48.01	39.61	0.28	-0.6	0.5	0.63	no
AFUA_1G03430		30.31	22	0.46	-0.78	0.29	0.9993	no	24.6	22.22	0.15	-0.25	0.73	0.9728	no	34.59	27.6	0.33	-0.65	0.43	0.5699	no
AFUA_1G03440		48.92	24.93	0.97	-1.63	0.03	0.3854	no	15.23	25.2	-0.73	1.21	0.1	0.5401	no	11.07	44.37	-2	3.57	0	0.0009	yes
AFUA_1G03450		21.34	15.92	0.42	-0.64	0.31	0.9993	no	9.82	16.1	-0.71	1.12	0.07	0.4736	no	4.79	19.37	-2.02	3.19	0	0.0005	yes
AFUA_1G03460		50.85	59.45	-0.23	0.38	0.58	0.9993	no	56.1	59.97	-0.1	0.16	0.82	0.9856	no	46.01	46.28	-0.01	0.02	0.98	0.9902	no
AFUA_1G03470		4.78	0.38	3.66	-2.66	0.17	0.9546	no	1.62	0.38	2.08	0	1	1	no	1.04	4.31	-2.05	2.35	0.23	0.3564	no
AFUA_1G03480		0.29	0.42	-0.54	0	1	1	no	0.65	0.42	0.62	0	1	1	no	0.59	0.26	1.19	0	1	1	no
AFUA_1G03490		40.9	35.49	0.2	-0.36	0.6	0.9993	no	38.77	35.88	0.11	-0.2	0.77	0.9769	no	29.13	37.15	-0.35	0.68	0.38	0.5148	no
AFUA_1G03500		56.85	59.04	-0.05	0.08	0.9	0.9993	no	70.07	59.75	0.23	-0.32	0.6	0.9571	no	102.8	51.67	0.99	-1.63	0.02	0.054	no
AFUA_1G03510		728.67	740.12	-0.02	0.04	0.96	0.9993	no	713.29	747.6	-0.07	0.11	0.88	0.9902	no	1199.47	663.41	0.85	-1.53	0.07	0.1442	no
AFUA_1G03520		0.21	0.24	-0.21	0	1	1	no	2.52	0.24	3.37	-2.87	0	0.0638	no	0.55	0.19	1.54	0	1	1	no
AFUA_1G03530		3.29	3.9	-0.25	0.3	0.65	0.9993	no	6.39	3.93	0.7	-0.93	0.17	0.6742	no	8.59	2.99	1.52	-2.22	0	0.0181	yes
AFUA_1G03540		18.69	16.83	0.15	-0.23	0.71	0.9993	no	15.31	17.04	-0.15	0.24	0.69	0.9682	no	9.73	16.99	-0.8	1.39	0.05	0.1154	no
AFUA_1G03550	ilv3B	64.62	49.91	0.37	-0.58	0.37	0.9993	no	29.6	50.45	-0.77	1.32	0.04	0.3638	no	21.02	58.59	-1.48	2.6	0	0.0041	yes
AFUA_1G03560	pex2	14.49	17.56	-0.28	0.42	0.53	0.9993	no	16.78	17.72	-0.08	0.13	0.85	0.9889	no	16.05	13.18	0.28	-0.49	0.51	0.6391	no
AFUA_1G03570	phoA	533.28	88	2.6	-3.34	0	0.0036	yes	97.89	89.08	0.14	-0.2	0.76	0.9757	no	15.85	483.53	-4.93	7.31	0	0.0005	yes
AFUA_1G03580		3.43	2.56	0.42	-0.52	0.56	0.9993	no	2.2	2.59	-0.24	0.31	0.74	0.9728	no	3.96	3.12	0.34	-0.48	0.64	0.7473	no
AFUA_1G03590		13.39	16.09	-0.27	0.41	0.5	0.9993	no	22.54	16.26	0.47	-0.73	0.23	0.7569	no	17.48	12.18	0.52	-0.91	0.18	0.2989	no
AFUA_1G03600	exg1	81.16	83.54	-0.04	0.06	0.93	0.9993	no	31.59	84.64	-1.42	2.18	0	0.0746	no	7.45	73.64	-3.31	5.34	0	0.0005	yes
AFUA_1G03610		4584.13	3359.1	0.45	-0.61	0.43	0.9993	no	3038.62	3396.36	-0.16	0.25	0.74	0.9728	no	3058.81	4168.47	-0.45	0.7	0.4	0.5429	no
AFUA_1G03620		23.43	25.16	-0.1	0.17	0.8	0.9993	no	13.35	25.42	-0.93	1.53	0.02	0.276	no	5.39	21.29	-1.98	3.24	0	0.0009	yes
AFUA_1G03630		2301.41	2340.9	-0.02	0.04	0.96	0.9993	no	2425.99	2367.51	0.04	-0.06	0.94	0.9972	no	1001.84	2093.01	-1.06	1.95	0.03	0.0787	no
AFUA_1G03640		64.4	45.49	0.5	-1.69	0.43	0.9993	no	69.75	45.85	0.61	-2.18	0.31	0.8249	no	36.53	58.87	-0.69	2.71	0.27	0.4019	no
AFUA_1G03650		59.31	59.35	0	0	1	0.9993	no	88.12	59.99	0.55	-0.85	0.17	0.6789	no	234.19	54.1	2.11	-3.37	0	0.0005	yes
AFUA_1G03660		128.76	80.62	0.68	-1.08	0.12	0.8467	no	156.91	81.53	0.94	-1.51	0.03	0.3139	no	438.93	117.52	1.9	-3.29	0	0.0005	yes
AFUA_1G03670		0	0	#DIV/0!	0	1	1	no	0.91	0	#DIV/0!	0	1	1	no	0	0	#DIV/0!	0	1	1	no
AFUA_1G03680		103.34	85.33	0.28	-0.44	0.5	0.9993	no	74.26	86.17	-0.21	0.35	0.59	0.957	no	88.58	93.95	-0.08	0.16	0.83	0.8892	no
AFUA_1G03690		48.36	27.82	0.8	-1.54	0.09	0.7779	no	15.3	28.1	-0.88	1.54	0.1	0.5476	no	14.73	43.9	-1.58	3.23	0	0.0142	yes
AFUA_1G03700		6.36	4.28	0.57	-0.77	0.22	0.9993	no	5.36	4.32	0.31	-0.43	0.5	0.926	no	3.84	5.78	-0.59	0.89	0.2	0.3234	no
AFUA_1G03710		44.23	40.83	0.12	-0.2	0.76	0.9993	no	73.68	41.28	0.84	-1.45	0.03	0.3205	no	140.01	40.23	1.8	-3.48	0	0.0005	yes
AFUA_1G03720		817.5	800.7	0.03	-0.07	0.95	0.9993	no	633.41	809.01	-0.35	0.85	0.4	0.8801	no	507.33	744.07	-0.55	1.54	0.17	0.2931	no
AFUA_1G03730		82.83	91.46	-0.14	0.23	0.74	0.9993	no	66.57	92.58	-0.48	0.77	0.25	0.7742	no	36.28	75.23	-1.05	2	0.01	0.0312	yes
AFUA_1G03740		138.73	126.17	0.14	-0.19	0.76	0.9993	no	66.23	127.56	-0.95	1.4	0.03	0.2928	no	15.72	126.1	-3	4.97	0	0.0005	yes
AFUA_1G03750		9.24	11.8	-0.35	0.51	0.43	0.9993	no	9.61	11.91	-0.31	0.47	0.48	0.9183	no	9.67	8.4	0.2	-0.33	0.66	0.767	no
AFUA_1G03760		26.45	28.29	-0.1	0.15	0.81	0.9993	no	24.76	28.61	-0.21	0.32	0.59	0.957	no	21.97	24.05	-0.13	0.23	0.74	0.8224	no
AFUA_1G03770		17.94	14.14	0.34	-0.53	0.47	0.9993	no	15.63	14.28	0.13	-0.21	0.77	0.9768	no	5.55	16.3	-1.55	2.51	0	0.016	yes
AFUA_1G03780		13.11	8.36	0.65	-0.91	0.21	0.9993	no	8.23	8.46	-0.04	0.06	0.94	0.9972	no	5.62	11.89	-1.08	1.67	0.04	0.1001	no
AFUA_1G03790		73.62	101.2	-0.46	0.79	0.28	0.9993	no	98.01	102.15	-0.06	0.1	0.89	0.9902	no	102.49	67.15	0.61	-1.24	0.13	0.2329	no
AFUA_1G03800		54.16	137.02	-1.34	1.66	0.01	0.2204	no	74.88	138.82	-0.89	1.09	0.08	0.5035	no	18.72	49.18	-1.39	2.36	0	0.0054	yes
AFUA_1G03810		47.06	64.93	-0.46	0.97	0.28	0.9993	no	61.62	65.57	-0.09	0.2	0.83	0.9873	no	67.85	42.84	0.66	-1.58	0.12	0.218	no
AFUA_1G03820		6.85	9.23	-0.43	0.62	0.32	0.9993	no	14.07	9.34	0.59	-0.91	0.14	0.6326	no	14.41	6.23	1.21	-2.02	0	0.0191	yes
AFUA_1G03830		72.61	110.83	-0.61	1.82	0.18	0.9659	no	96.5	112.08	-0.22	0.69	0.62	0.9623	no	181.49	66.07	1.46	-5.07	0	0.0087	yes
AFUA_1G03840		110.37	109.08	0.02	-0.04	0.97	0.9993	no	85.9	110.18	-0.36	0.77	0.35	0.8473	no	94.92	100.37	-0.08	0.19	0.83	0.8895	no
AFUA_1G03860		5.7	7.88	-0.47	0.59	0.35	0.9993	no	7.83	7.95	-0.02	0.03	0.96	0.9972	no	5.1	5.21	-0.03	0.04	0.95	0.9711	no
AFUA_1G03870		5.78	10.28	-0.83	1.14	0.09	0.7766	no	7.37	10.39	-0.5	0.72	0.29	0.8076	no	5.02	5.27	-0.07	0.1	0.89	0.9293	no
AFUA_1G03880		41.55	42.71	-0.04	0.06	0.92	0.9993	no	36.25	43.08	-0.25	0.4	0.56	0.9494	no	14.46	37.91	-1.39	2.5	0	0.0083	yes
AFUA_1G03890		51.95	57.61	-0.15	0.24	0.71	0.9993	no	52.99	58.26	-0.14	0.22	0.73	0.9728	no	61.07	47.33	0.37	-0.68	0.34	0.4799	no
AFUA_1G03910		36.27	22.38	0.7	-1.09	0.11	0.8187	no	22.71	22.59	0.01	-0.01	0.99	0.998	no	15.65	33.09	-1.08	1.9	0.01	0.0416	yes
AFUA_1G03920		17.77	20.4	-0.2	0.31	0.61	0.9993	no	25.5	20.62	0.31	-0.5	0.42	0.8951	no	27.69	16.15	0.78	-1.39	0.05	0.1083	no
AFUA_1G03930		17.62	15.38	0.2	-0.3	0.62	0.9993	no	18.33	15.55	0.24	-0.37	0.54	0.9433	no	22.3	16.06	0.47	-0.81	0.23	0.3598	no
AFUA_1G03940		73.43	74.22	-0.02	0.02	0.97	0.9993	no	90.72	74.98	0.28	-0.43	0.5	0.9261	no	176.32	66.82	1.4	-2.43	0	0.0066	yes
AFUA_1G03950	erg5	309.84	177.09	0.81	-1.15	0.08	0.7267	no	211.92	179.05	0.24	-0.37	0.57	0.9502	no	210.13	282.32	-0.43	0.7	0.33	0.4656	no
AFUA_1G03960		131.58	159.48	-0.28	0.56	0.5	0.9993	no	103.75	160.98	-0.63	1.3	0.12	0.5866	no	127.92	119.78	0.09	-0.23	0.8	0.8693	no
AFUA_1G03970		62.53	59.78	0.06	-0.09	0.88	0.9993	no	96.02	60.49	0.67	-0.91	0.14	0.6267	no	115.89	56.87	1.03	-1.66	0.02	0.0523	no
AFUA_1G03992	thtA	14.19	12.38	0.2	-0.3	0.62	0.9993	no	23.76	12.51	0.93	-1.45	0.02	0.2315	no	16.11	12.9	0.32	-0.56	0.41	0.5446	no
AFUA_1G04010		25.19	28.34	-0.17	0.28	0.68	0.9993	no	22.02	28.63	-0.38	0.65	0.33	0.8376	no	13.08	22.87	-0.81	1.42	0.07	0.1438	no
AFUA_1G04020		59.04	53.51	0.14	-0.27	0.71	0.9993	no	46.19	54.04	-0.23	0.43	0.56	0.9483	no	52.02	53.74	-0.05	0.1	0.9	0.9389	no
AFUA_1G04040	ubiA	911.48	970.06	-0.09	0.23	0.84	0.9993	no	1794.61	980.81	0.87	-2.21	0.04	0.364	no	4225.56	830.64	2.35	-6.43	0	0.0005	yes
AFUA_1G04062		23.49	17.1	0.46	-0.74	0.26	0.9993	no	20.38	17.28	0.24	-0.39	0.54	0.9452	no	11.49	21.36	-0.9	1.58	0.03	0.0861	no
AFUA_1G04070		2980.67	2715.56	0.13	-0.23	0.8	0.9993	no	4179.24	2742.93	0.61	-1.14	0.2	0.7215	no	5607.12	2716.57	1.05	-2	0.05	0.1093	no
AFUA_1G04080		47.39	36.12	0.39	-0.62	0.33	0.9993	no	31.31	36.5	-0.22	0.37	0.56	0.9484	no	31.8	43.05	-0.44	0.8	0.26	0.3942	no
AFUA_1G04090		7.67	11.23	-0.55	0.76	0.28	0.9993	no	6.21	11.34	-0.87	1.25	0.08	0.4883	no	5.65	7	-0.31	0.46	0.55	0.6778	no
AFUA_1G04100		19.69	32.75	-0.73	1.33	0.13	0.8748	no	45.34	33.1	0.45	-0.91	0.28	0.8036	no	19.33	17.93	0.11	-0.21	0.83	0.8848	no
AFUA_1G04110		6.24	7.15	-0.2	0.26	0.67	0.9993	no	5.78	7.23	-0.32	0.46	0.46	0.9111	no	2.79	5.67	-1.02	1.48	0.04	0.0907	no
AFUA_1G04120		10.66	10.29	0.05	-0.07	0.92	0.9993	no	8.11	10.39	-0.36	0.53	0.42	0.8914	no	12.94	9.72	0.41	-0.67	0.37	0.5044	no
AFUA_1G04130		124.59	16.12	2.95	-4.67	0	0.0036	yes	14.73	16.28	-0.14	0.23	0.75	0.9755	no	6.16	112.97	-4.2	7	0	0.0005	yes
AFUA_1G04140		11.51	27.38	-1.25	1.76	0.02	0.3819	no	14.18	27.57	-0.96	1.35	0.09	0.519	no	8.41	10.49	-0.32	0.52	0.55	0.6743	no
AFUA_1G04150		649.7	1292.92	-0.99	0.75	0.31	0.9993	no	632.54	1299.88	-1.04	0.89	0.22	0.7462	no	50.83	596.11	-3.55	4.15	0	0.0013	yes
AFUA_1G04160		44.21	36.55	0.27	-0.43	0.52	0.9993	no	10.65	36.98	-1.8	2.89	0	0.0151	yes	2.81	40.14	-3.83	5.58	0	0.0005	yes
AFUA_1G04170		9.06	10.49	-0.21	0.31	0.63	0.9993	no	11.23	10.59	0.08	-0.13	0.84	0.9876	no	15.75	8.25	0.93	-1.58	0.03	0.0733	no
AFUA_1G04190	pab1	122.31	96.18	0.35	-0.46	0.46	0.9993	no	175.74	97.22	0.85	-1.24	0.05	0.3914	no	145.76	111.74	0.38	-0.57	0.41	0.548	no
AFUA_1G04210		25.14	25.85	-0.04	0.06	0.92	0.9993	no	21.94	26.15	-0.25	0.39	0.53	0.9377	no	14.77	22.86	-0.63	1.11	0.1	0.1974	no
AFUA_1G04220		21.75	14.76	0.56	-1.17	0.36	0.9993	no	25.38	14.91	0.77	-1.72	0.17	0.6783	no	37.01	19.84	0.9	-2.27	0.11	0.2083	no
AFUA_1G04230		91.4	71.27	0.36	-0.94	0.43	0.9993	no	97.85	72.01	0.44	-1.24	0.29	0.8088	no	164.9	83.42	0.98	-3.05	0.03	0.0733	no
AFUA_1G04240		15.22	14.53	0.07	-0.1	0.87	0.9993	no	21.5	14.69	0.55	-0.88	0.15	0.6456	no	26.18	13.9	0.91	-1.51	0.03	0.0821	no
AFUA_1G04250		23.53	23.15	0.02	-0.05	0.96	0.9993	no	26.29	23.39	0.17	-0.37	0.74	0.9728	no	24.24	21.43	0.18	-0.42	0.74	0.8219	no
AFUA_1G04260	ENGL1	17.65	17.8	-0.01	0.02	0.97	0.9993	no	17.31	18	-0.06	0.09	0.88	0.9902	no	11.12	16.05	-0.53	0.92	0.18	0.2957	no
AFUA_1G04270	vcxA	70.19	47.27	0.57	-0.96	0.15	0.9132	no	42.29	47.76	-0.18	0.29	0.66	0.9647	no	32.58	63.85	-0.97	1.86	0.01	0.0403	yes
AFUA_1G04280		91.79	101.08	-0.14	0.24	0.73	0.9993	no	138.75	102.12	0.44	-0.79	0.26	0.7867	no	253.48	83.7	1.6	-3.08	0	0.0009	yes
AFUA_1G04290		24.02	23.76	0.02	-0.02	0.97	0.9993	no	25.29	24.02	0.07	-0.12	0.85	0.9882	no	46.29	21.86	1.08	-1.9	0.01	0.0252	yes
AFUA_1G04300		164.5	95.36	0.79	-0.91	0.24	0.9993	no	154.85	95.91	0.69	-0.83	0.28	0.8024	no	94.5	150.67	-0.67	1.1	0.19	0.3181	no
AFUA_1G04310		65.09	30.57	1.09	-1.48	0.07	0.6576	no	47.1	30.77	0.61	-0.91	0.26	0.7789	no	27.19	59.62	-1.13	1.96	0.03	0.0875	no
AFUA_1G04315		91.48	102.31	-0.16	0.33	0.7	0.9993	no	109.38	103.29	0.08	-0.17	0.84	0.9876	no	142.84	83.31	0.78	-1.85	0.04	0.1066	no
AFUA_1G04320		729.7	749.93	-0.04	0.08	0.93	0.9993	no	1573.31	758.28	1.05	-2.02	0.02	0.265	no	3605.11	665.27	2.44	-4.99	0	0.0005	yes
AFUA_1G04330		19.07	20.02	-0.07	0.11	0.87	0.9993	no	18.46	20.22	-0.13	0.22	0.76	0.9757	no	7.97	17.39	-1.13	1.88	0.02	0.0603	no
AFUA_1G04340		14.62	12.41	0.24	-0.35	0.55	0.9993	no	16.13	12.55	0.36	-0.55	0.35	0.847	no	11.96	13.31	-0.15	0.26	0.7	0.7937	no
AFUA_1G04350		2.26	3.34	-0.57	0.64	0.38	0.9993	no	4.1	3.37	0.28	-0.36	0.63	0.9624	no	3.4	2.06	0.72	-0.91	0.27	0.4056	no
AFUA_1G04360		18.75	19.56	-0.06	0.09	0.88	0.9993	no	19.58	19.78	-0.01	0.02	0.97	0.9972	no	21.44	17.04	0.33	-0.57	0.39	0.531	no
AFUA_1G04370		36.29	30.55	0.25	-0.35	0.6	0.9993	no	48.26	30.83	0.65	-1.08	0.11	0.5784	no	33.58	33.22	0.02	-0.03	0.97	0.9845	no
AFUA_1G04380		7.19	10.67	-0.57	0.79	0.22	0.9993	no	14.27	10.79	0.4	-0.64	0.31	0.8263	no	8.8	6.57	0.42	-0.65	0.37	0.5028	no
AFUA_1G04390		10.44	15.02	-0.52	0.72	0.28	0.9993	no	7.9	15.14	-0.94	1.29	0.05	0.411	no	1.16	9.52	-3.04	3.85	0	0.0005	yes
AFUA_1G04400		326.39	221.92	0.56	-2.32	0.18	0.9623	no	271.38	224.24	0.28	-1.19	0.48	0.9198	no	436.29	297.3	0.55	-2.69	0.16	0.2701	no
AFUA_1G04410		28.95	51.42	-0.83	1.37	0.04	0.4898	no	32.58	52.02	-0.68	1.13	0.08	0.5106	no	22.95	26.34	-0.2	0.37	0.61	0.7232	no
AFUA_1G04420		12.34	20.09	-0.7	1.12	0.16	0.9239	no	13.29	20.32	-0.61	1.03	0.19	0.7095	no	5.79	11.24	-0.96	1.55	0.08	0.1659	no
AFUA_1G04430		262.03	88.9	1.56	-2.53	0	0.0162	yes	69.6	89.83	-0.37	0.53	0.42	0.8951	no	4.13	238.35	-5.85	9.11	0	0.0005	yes
AFUA_1G04440		53.08	81.79	-0.62	1.01	0.13	0.8816	no	81.1	82.79	-0.03	0.05	0.94	0.9972	no	37.3	48.27	-0.37	0.72	0.33	0.4631	no
AFUA_1G04450	sidL	71	71.58	-0.01	0.02	0.98	0.9993	no	65.01	72.41	-0.16	0.26	0.7	0.9689	no	58.2	64.49	-0.15	0.28	0.7	0.7975	no
AFUA_1G04455		3.48	2.21	0.65	-0.87	0.49	0.9993	no	2.8	2.24	0.32	-0.48	0.71	0.9692	no	1.56	3.15	-1.01	1.32	0.36	0.4978	no
AFUA_1G04460		17.72	15.15	0.23	-0.35	0.58	0.9993	no	21.07	15.32	0.46	-0.75	0.24	0.7664	no	21.2	16.14	0.39	-0.7	0.33	0.467	no
AFUA_1G04470		250.63	235.7	0.09	-0.41	0.83	0.9993	no	290.83	238.33	0.29	-1.41	0.48	0.9189	no	694.67	228.13	1.61	-8.84	0	0.0019	yes
AFUA_1G04480		11.38	11.42	0	0.01	0.99	0.9993	no	9.69	11.56	-0.25	0.38	0.54	0.9452	no	7.84	10.32	-0.4	0.64	0.36	0.4962	no
AFUA_1G04490		73.12	65.79	0.15	-0.26	0.71	0.9993	no	48.6	66.49	-0.45	0.81	0.24	0.7664	no	29.09	66.39	-1.19	2.26	0	0.0135	yes
AFUA_1G04510		10.32	6.34	0.7	-0.96	0.21	0.9993	no	16.59	6.41	1.37	-2.04	0.01	0.1627	no	11	9.37	0.23	-0.38	0.65	0.7567	no
AFUA_1G04520		14.3	18.74	-0.39	0.61	0.37	0.9993	no	16.52	18.95	-0.2	0.32	0.63	0.9624	no	17.3	13.01	0.41	-0.72	0.34	0.4787	no
AFUA_1G04530		793.34	862.69	-0.12	0.3	0.78	0.9993	no	1890.15	871.96	1.12	-2.73	0.01	0.1933	no	3800.55	723.11	2.39	-6.28	0	0.0005	yes
AFUA_1G04540		344.76	466.38	-0.44	0.69	0.34	0.9993	no	441.31	471.76	-0.1	0.16	0.83	0.9873	no	487.81	313.53	0.64	-1.2	0.14	0.2503	no
AFUA_1G04550		173.76	201.59	-0.21	0.39	0.6	0.9993	no	208.91	203.7	0.04	-0.06	0.93	0.9961	no	371.59	158.03	1.23	-2.47	0	0.0143	yes
AFUA_1G04560		167.74	132.79	0.34	-0.41	0.51	0.9993	no	104.08	133.98	-0.36	0.43	0.49	0.922	no	34.21	152.98	-2.16	3.4	0	0.0005	yes
AFUA_1G04570		3.38	4.3	-0.35	0.44	0.48	0.9993	no	4.53	4.35	0.06	-0.08	0.9	0.9921	no	4.15	3.08	0.43	-0.61	0.39	0.5256	no
AFUA_1G04575		17.64	18.76	-0.09	0.14	0.85	0.9993	no	13.05	18.95	-0.54	0.86	0.24	0.7664	no	8.28	16.09	-0.96	1.59	0.06	0.1338	no
AFUA_1G04580		9.87	12.66	-0.36	0.52	0.42	0.9993	no	9.45	12.78	-0.44	0.66	0.31	0.8255	no	9.66	8.98	0.1	-0.17	0.81	0.8753	no
AFUA_1G04590		23.31	38.56	-0.73	1.14	0.07	0.6928	no	44.82	39.03	0.2	-0.32	0.61	0.9614	no	51.78	21.24	1.29	-2.33	0	0.0079	yes
AFUA_1G04600		4.94	3.75	0.4	-0.48	0.48	0.9993	no	6.38	3.78	0.76	-0.98	0.16	0.6649	no	3.1	4.5	-0.54	0.74	0.33	0.4677	no
AFUA_1G04610		20.99	25.04	-0.25	0.43	0.57	0.9993	no	34.24	25.31	0.44	-0.77	0.3	0.8161	no	51.9	19.09	1.44	-2.84	0	0.007	yes
AFUA_1G04620		431.76	444.47	-0.04	0.05	0.95	0.9993	no	457.89	447.77	0.03	-0.04	0.96	0.9972	no	1142.48	395.08	1.53	-2.13	0.01	0.0458	yes
AFUA_1G04630		141.2	143.74	-0.03	0.08	0.96	0.9993	no	118.84	145.58	-0.29	0.97	0.52	0.9355	no	50.89	127.91	-1.33	4.57	0.01	0.0303	yes
AFUA_1G04640		37.88	35.51	0.09	-0.13	0.82	0.9993	no	32.07	35.94	-0.16	0.24	0.69	0.9682	no	19.74	34.42	-0.8	1.37	0.04	0.1072	no
AFUA_1G04660		586.56	598.21	-0.03	0.05	0.95	0.9993	no	1427.38	604.76	1.24	-2.24	0.01	0.1379	no	3152.81	534.93	2.56	-4.84	0	0.0005	yes
AFUA_1G04670		74.15	71.8	0.05	-0.07	0.91	0.9993	no	76.3	72.62	0.07	-0.1	0.87	0.9896	no	52.33	67.48	-0.37	0.64	0.35	0.4892	no
AFUA_1G04680		168.18	196.63	-0.23	0.39	0.58	0.9993	no	301.89	198.8	0.6	-1.04	0.15	0.6468	no	356.07	153.2	1.22	-2.37	0	0.0194	yes
AFUA_1G04690		61.72	50.33	0.29	-0.62	0.49	0.9993	no	48.56	50.86	-0.07	0.14	0.87	0.9896	no	55.03	56.21	-0.03	0.07	0.94	0.9628	no
AFUA_1G04700		36.73	27.4	0.42	-0.67	0.28	0.9993	no	26.38	27.7	-0.07	0.11	0.86	0.9889	no	29.19	33.43	-0.2	0.35	0.61	0.7255	no
AFUA_1G04710		12.69	17.08	-0.43	0.65	0.34	0.9993	no	17.98	17.29	0.06	-0.09	0.89	0.9902	no	28.86	11.56	1.32	-2.37	0	0.0153	yes
AFUA_1G04720	erg2	87.09	85.8	0.02	-0.04	0.96	0.9993	no	95.14	86.7	0.13	-0.28	0.72	0.9717	no	102.23	79.42	0.36	-0.82	0.35	0.4884	no
AFUA_1G04730		5	4.8	0.06	-0.08	0.92	0.9993	no	4.54	4.85	-0.09	0.13	0.88	0.9897	no	6.61	4.56	0.54	-0.79	0.39	0.5306	no
AFUA_1G04740		2.02	3.15	-0.64	0.94	0.55	0.9993	no	2.86	3.18	-0.15	0.28	0.86	0.9889	no	3.37	1.85	0.86	0	1	1	no
AFUA_1G04750	pcl1	125.73	147.89	-0.23	0.34	0.61	0.9993	no	43.11	149.79	-1.8	2.81	0	0.0151	yes	18.43	114.13	-2.63	4.72	0	0.0005	yes
AFUA_1G04760		175.55	210.46	-0.26	0.36	0.62	0.9993	no	207.79	212.1	-0.03	0.04	0.96	0.9972	no	69.03	160.15	-1.21	2.31	0	0.0192	yes
AFUA_1G04770		9.65	11.27	-0.22	0.33	0.6	0.9993	no	13.89	11.4	0.29	-0.44	0.49	0.9205	no	5.94	8.77	-0.56	0.89	0.21	0.3318	no
AFUA_1G04780	pxa1	22.69	23.34	-0.04	0.06	0.92	0.9993	no	10.8	23.57	-1.13	1.75	0.01	0.1282	no	9.16	20.63	-1.17	2	0.01	0.0209	yes
AFUA_1G04790		53.87	35.95	0.58	-0.94	0.15	0.9053	no	38.47	36.36	0.08	-0.13	0.84	0.9876	no	38.52	48.93	-0.35	0.64	0.37	0.506	no
AFUA_1G04800		46.53	47.7	-0.04	0.06	0.93	0.9993	no	61.09	48.21	0.34	-0.63	0.36	0.8563	no	61.57	42.35	0.54	-1.1	0.16	0.2772	no
AFUA_1G04810		21.7	20.05	0.11	-0.19	0.8	0.9993	no	36.26	20.29	0.84	-1.51	0.06	0.4445	no	91.83	19.73	2.22	-4.65	0	0.0005	yes
AFUA_1G04820		155.21	155.12	0	0	1	0.9993	no	110.96	156.46	-0.5	0.78	0.29	0.8076	no	45.02	141.45	-1.65	3.36	0	0.0005	yes
AFUA_1G04830	abaA	1.5	1.75	-0.22	0.24	0.71	0.9993	no	2.3	1.77	0.38	-0.43	0.51	0.9262	no	1.06	1.37	-0.37	0.43	0.55	0.6771	no
AFUA_1G04840		27.78	28.04	-0.01	0.02	0.97	0.9993	no	46.35	28.33	0.71	-1.13	0.07	0.4587	no	34.63	25.35	0.45	-0.78	0.26	0.3951	no
AFUA_1G04850		179.47	153.97	0.22	-0.94	0.62	0.9993	no	164.65	155.5	0.08	-0.36	0.86	0.9889	no	247.41	163.64	0.6	-2.96	0.18	0.2961	no
AFUA_1G04860		120.82	156.7	-0.38	1.05	0.36	0.9993	no	98.77	158.46	-0.68	1.96	0.09	0.5257	no	66.51	110.2	-0.73	2.16	0.1	0.1943	no
AFUA_1G04870		51.24	60.6	-0.24	0.21	0.74	0.9993	no	37.29	60.95	-0.71	0.64	0.33	0.8337	no	4.41	47	-3.41	4.07	0	0.0005	yes
AFUA_1G04880		109.08	93.75	0.22	-0.4	0.57	0.9993	no	100.77	94.79	0.09	-0.16	0.82	0.9856	no	58.84	99.21	-0.75	1.58	0.05	0.1198	no
AFUA_1G04890		381.11	516.08	-0.44	1.33	0.26	0.9993	no	464.32	521.77	-0.17	0.51	0.67	0.9677	no	571.98	346.77	0.72	-2.5	0.06	0.1376	no
AFUA_1G04900		158.6	230.15	-0.54	1.09	0.19	0.9776	no	235.96	232.35	0.02	-0.05	0.96	0.9972	no	327.58	144.5	1.18	-2.78	0	0.0166	yes
AFUA_1G04910		24.33	25.55	-0.07	0.11	0.87	0.9993	no	26.37	25.85	0.03	-0.05	0.94	0.9972	no	20.1	22.1	-0.14	0.25	0.73	0.8178	no
AFUA_1G04920	sha1	9.26	6.85	0.44	-0.6	0.33	0.9993	no	6.21	6.93	-0.16	0.22	0.72	0.9699	no	10.04	8.39	0.26	-0.41	0.54	0.6646	no
AFUA_1G04930		148.53	179.84	-0.28	0.37	0.55	0.9993	no	112.47	182	-0.69	0.99	0.12	0.584	no	59.11	135.07	-1.19	2.04	0	0.017	yes
AFUA_1G04940		616.91	643.43	-0.06	0.12	0.89	0.9993	no	656.06	649.71	0.01	-0.03	0.98	0.9972	no	417.23	562.7	-0.43	1.02	0.3	0.4384	no
AFUA_1G04950		162.63	156.09	0.06	-0.11	0.88	0.9993	no	257.03	157.77	0.7	-1.24	0.08	0.5111	no	222.38	148.01	0.59	-1.2	0.14	0.2493	no
AFUA_1G04960		88.95	77.22	0.2	-0.3	0.63	0.9993	no	54.71	78.11	-0.51	0.78	0.21	0.7282	no	35.31	80.96	-1.2	2.11	0	0.0167	yes
AFUA_1G04970		42.8	35.82	0.26	-0.41	0.51	0.9993	no	38.39	36.22	0.08	-0.14	0.82	0.9873	no	66.04	38.91	0.76	-1.38	0.05	0.1185	no
AFUA_1G04980		8.26	8.36	-0.02	0.03	0.97	0.9993	no	8.43	8.46	0	0.01	0.99	0.998	no	7.98	7.52	0.08	-0.14	0.84	0.894	no
AFUA_1G04990		123.27	93.91	0.39	-0.59	0.36	0.9993	no	124.18	94.94	0.39	-0.6	0.34	0.8436	no	89.71	112.39	-0.33	0.56	0.43	0.5678	no
AFUA_1G05000		62.44	61.22	0.03	-0.07	0.95	0.9993	no	57.81	61.78	-0.1	0.24	0.83	0.9874	no	74.02	56.9	0.38	-1.05	0.4	0.5421	no
AFUA_1G05010	mfs56	1.9	2.26	-0.25	0.24	0.71	0.9993	no	5.62	2.27	1.3	-1.54	0.02	0.2664	no	4.5	1.74	1.37	-1.66	0.03	0.0812	no
AFUA_1G05020		4.98	3.53	0.5	-0.55	0.39	0.9993	no	31.32	3.57	3.14	-4.18	0	0.0051	yes	148.36	4.56	5.02	-6.68	0	0.0005	yes
AFUA_1G05040		550.67	529.63	0.06	-0.08	0.91	0.9993	no	727.52	535.91	0.44	-0.63	0.36	0.8529	no	665.43	501.46	0.41	-0.67	0.38	0.5126	no
AFUA_1G05050		146.91	150.78	-0.04	0.09	0.94	0.9993	no	120.45	152.01	-0.34	0.74	0.49	0.9232	no	72.93	134.21	-0.88	2.37	0.05	0.1136	no
AFUA_1G05060		147.65	144.07	0.04	-0.06	0.94	0.9993	no	107.55	145.75	-0.44	0.76	0.28	0.7992	no	122.14	133.99	-0.13	0.26	0.74	0.8252	no
AFUA_1G05070		12.07	20.72	-0.78	1.19	0.08	0.7018	no	26.74	20.94	0.35	-0.59	0.37	0.8589	no	51.97	11.01	2.24	-3.93	0	0.0005	yes
AFUA_1G05080		456.35	501.58	-0.14	0.21	0.76	0.9993	no	1212.26	507.38	1.26	-1.95	0.01	0.1627	no	2780.07	415.63	2.74	-4.63	0	0.0005	yes
AFUA_1G05100		20	24.97	-0.32	0.51	0.42	0.9993	no	19.42	25.22	-0.38	0.61	0.33	0.8337	no	18.32	18.19	0.01	-0.02	0.97	0.9853	no
AFUA_1G05110		26.03	25.48	0.03	-0.05	0.94	0.9993	no	45.3	25.76	0.81	-1.31	0.04	0.3588	no	47.4	23.72	1	-1.79	0.01	0.0397	yes
AFUA_1G05120		39.09	66.47	-0.77	1.32	0.05	0.5754	no	81.68	67.17	0.28	-0.48	0.48	0.9181	no	56.36	35.59	0.66	-1.29	0.09	0.1742	no
AFUA_1G05130		100.02	101.85	-0.03	0.03	0.95	0.9993	no	109.99	103.11	0.09	-0.12	0.84	0.9881	no	68.19	90.9	-0.41	0.65	0.33	0.4708	no
AFUA_1G05140		3.18	6.5	-1.03	1.21	0.08	0.7097	no	4.15	6.58	-0.67	0.84	0.23	0.7486	no	0.73	2.89	-1.98	2.09	0.02	0.048	yes
AFUA_1G05150		13.18	10	0.4	-0.52	0.43	0.9993	no	12.89	10.09	0.35	-0.52	0.42	0.8953	no	13.39	12.07	0.15	-0.23	0.75	0.8325	no
AFUA_1G05160		127.66	102.51	0.32	-0.71	0.48	0.9993	no	133.23	103.5	0.36	-0.89	0.37	0.8592	no	116.15	116.61	-0.01	0.01	0.99	0.9947	no
AFUA_1G05170		164.77	162.98	0.02	-0.02	0.97	0.9993	no	104.9	165.09	-0.65	0.97	0.15	0.6561	no	38.85	149.56	-1.94	3.52	0	0.0005	yes
AFUA_1G05180		21.27	23.17	-0.12	0.22	0.81	0.9993	no	28.59	23.43	0.29	-0.55	0.54	0.9446	no	18.66	19.33	-0.05	0.1	0.92	0.9479	no
AFUA_1G05190		118.71	124.3	-0.07	0.11	0.87	0.9993	no	122.48	125.61	-0.04	0.06	0.93	0.9961	no	129.35	108.07	0.26	-0.5	0.51	0.6423	no
AFUA_1G05200	tif32	87.98	94.41	-0.1	0.14	0.82	0.9993	no	170.74	95.51	0.84	-1.11	0.07	0.4661	no	213.8	80.17	1.42	-2.16	0	0.0104	yes
AFUA_1G05210	gpgA	711.94	442.9	0.68	-3.65	0.08	0.7247	no	465.34	448.01	0.05	-0.3	0.89	0.9902	no	362.85	647.37	-0.84	5.03	0.04	0.0915	no
AFUA_1G05220		111.1	137.77	-0.31	0.77	0.45	0.9993	no	104.66	139.13	-0.41	1.06	0.3	0.8149	no	137.74	101	0.45	-1.27	0.25	0.3865	no
AFUA_1G05230	pdeB	25.82	19.53	0.4	-0.62	0.31	0.9993	no	24.74	19.75	0.32	-0.52	0.4	0.88	no	17.23	23.53	-0.45	0.79	0.25	0.3869	no
AFUA_1G05240		51.05	46.76	0.13	-0.17	0.77	0.9993	no	44.09	47.31	-0.1	0.14	0.82	0.9871	no	23.04	46.42	-1.01	1.65	0.01	0.0414	yes
AFUA_1G05260		12.71	15.29	-0.27	0.4	0.51	0.9993	no	11.97	15.47	-0.37	0.58	0.34	0.8426	no	5.81	11.55	-0.99	1.62	0.02	0.0608	no
AFUA_1G05270		23.88	17.48	0.45	-0.73	0.32	0.9993	no	13.22	17.67	-0.42	0.68	0.36	0.8522	no	3.74	21.68	-2.54	3.92	0	0.0013	yes
AFUA_1G05280		15.51	16.82	-0.12	0.17	0.78	0.9993	no	14.59	17.01	-0.22	0.34	0.57	0.9494	no	13.63	14.1	-0.05	0.08	0.9	0.9365	no
AFUA_1G05290	eng3	3.47	1.73	1.01	-1.11	0.13	0.8808	no	2.45	1.74	0.49	-0.55	0.45	0.9095	no	1.96	3.16	-0.69	0.86	0.28	0.4172	no
AFUA_1G05300		11.34	10.21	0.15	-0.23	0.71	0.9993	no	11.64	10.32	0.17	-0.27	0.65	0.9644	no	5.29	10.33	-0.97	1.56	0.02	0.0677	no
AFUA_1G05310		21.35	18.97	0.17	-0.25	0.68	0.9993	no	36.53	19.18	0.93	-1.45	0.02	0.2469	no	38.17	19.49	0.97	-1.62	0.02	0.0567	no
AFUA_1G05320		52.83	94.56	-0.84	1.38	0.04	0.4902	no	68.61	95.57	-0.48	0.8	0.22	0.7469	no	33.92	48.01	-0.5	0.94	0.21	0.3347	no
AFUA_1G05330		6.47	7.01	-0.11	0.15	0.82	0.9993	no	5.54	7.09	-0.35	0.49	0.46	0.9097	no	4.59	5.88	-0.35	0.52	0.48	0.6137	no
AFUA_1G05340		355.72	429.11	-0.27	0.52	0.53	0.9993	no	921.4	433.96	1.09	-2.06	0.01	0.2114	no	1494.9	324.42	2.2	-4.57	0	0.0005	yes
AFUA_1G05350		23.07	33.52	-0.54	1.17	0.37	0.9993	no	17.11	33.8	-0.98	2.04	0.12	0.5946	no	3.7	21.05	-2.51	4.71	0.01	0.0312	yes
AFUA_1G05360		8.49	9.71	-0.19	0.28	0.67	0.9993	no	7.93	9.81	-0.31	0.46	0.49	0.9201	no	3.77	7.71	-1.03	1.54	0.04	0.0938	no
AFUA_1G05370		123.2	95.14	0.37	-0.63	0.37	0.9993	no	64.02	96.26	-0.59	1.04	0.14	0.6263	no	22.72	111.91	-2.3	4.37	0	0.0005	yes
AFUA_1G05380		35.68	25.93	0.46	-0.8	0.31	0.9993	no	59.9	26.19	1.19	-2.26	0	0.1179	no	39.02	32.53	0.26	-0.53	0.54	0.6646	no
AFUA_1G05390		4506	4300.5	0.07	-0.09	0.9	0.9993	no	5360.43	4349.66	0.3	-0.45	0.53	0.9396	no	6077.39	4106.24	0.57	-0.84	0.31	0.444	no
AFUA_1G05400		5739.04	5775.8	-0.01	0.04	0.98	0.9993	no	5964.22	5844.35	0.03	-0.14	0.95	0.9972	no	6330.49	5223.03	0.28	-1.59	0.53	0.6589	no
AFUA_1G05410		29.3	25.94	0.18	-0.25	0.7	0.9993	no	38.16	26.19	0.54	-0.89	0.17	0.6774	no	42.26	26.8	0.66	-1.07	0.13	0.2368	no
AFUA_1G05420		11.26	11.78	-0.06	0.1	0.87	0.9993	no	14.36	11.91	0.27	-0.42	0.48	0.9181	no	25.78	10.25	1.33	-2.3	0	0.0061	yes
AFUA_1G05430		9	10.83	-0.27	0.4	0.64	0.9993	no	18.6	10.95	0.76	-1.28	0.13	0.6055	no	9.49	8.22	0.21	-0.34	0.72	0.8082	no
AFUA_1G05440		14.18	20.38	-0.52	0.8	0.24	0.9993	no	29.2	20.61	0.5	-0.85	0.21	0.7388	no	25.35	12.87	0.98	-1.72	0.03	0.0745	no
AFUA_1G05450	par1	162.46	164.69	-0.02	0.05	0.96	0.9993	no	99.87	166.06	-0.73	1.99	0.1	0.5566	no	78.83	148.02	-0.91	2.91	0.03	0.0884	no
AFUA_1G05460		36.15	35.55	0.02	-0.04	0.96	0.9993	no	29.54	35.91	-0.28	0.53	0.5	0.9261	no	15.91	32.89	-1.05	2.05	0.02	0.0677	no
AFUA_1G05470		28.42	22.6	0.33	-0.56	0.45	0.9993	no	19.8	22.85	-0.21	0.36	0.63	0.9624	no	13.43	25.81	-0.94	1.72	0.04	0.0975	no
AFUA_1G05490		83.53	81.46	0.04	-0.05	0.93	0.9993	no	75.07	82.35	-0.13	0.19	0.76	0.9757	no	42.92	75.98	-0.82	1.34	0.05	0.1109	no
AFUA_1G05500		852.54	1003.27	-0.23	0.58	0.6	0.9993	no	2670.9	1015.11	1.4	-3.31	0	0.0932	no	6307.91	777.01	3.02	-7.96	0	0.0005	yes
AFUA_1G05510		41.66	36.6	0.19	-0.31	0.63	0.9993	no	47.95	37.01	0.37	-0.64	0.33	0.8376	no	49.71	37.87	0.39	-0.75	0.31	0.4487	no
AFUA_1G05520		17.68	22.31	-0.34	0.48	0.49	0.9993	no	34.01	22.49	0.6	-0.9	0.2	0.7281	no	40.54	16.14	1.33	-2.4	0	0.0131	yes
AFUA_1G05530		19.9	22.16	-0.16	0.24	0.74	0.9993	no	20.64	22.36	-0.12	0.19	0.8	0.9827	no	14.73	18.15	-0.3	0.52	0.51	0.637	no
AFUA_1G05540		14.19	12.17	0.22	-0.33	0.62	0.9993	no	12.78	12.31	0.05	-0.08	0.9	0.9921	no	11.12	12.89	-0.21	0.36	0.63	0.7391	no
AFUA_1G05550		68.71	27.89	1.3	-2.19	0	0.0675	no	20.76	28.17	-0.44	0.7	0.3	0.8173	no	3.82	62.45	-4.03	6.51	0	0.0005	yes
AFUA_1G05560		39.99	43.41	-0.12	0.21	0.76	0.9993	no	45.47	43.9	0.05	-0.09	0.9	0.9921	no	68.13	36.42	0.9	-1.8	0.02	0.0585	no
AFUA_1G05570		9.31	12.57	-0.43	0.66	0.44	0.9993	no	8.63	12.7	-0.56	0.88	0.31	0.819	no	5.11	8.48	-0.73	1.16	0.23	0.3607	no
AFUA_1G05580		68.68	36.41	0.92	-1.38	0.03	0.4297	no	40.39	36.75	0.14	-0.19	0.77	0.9764	no	13.44	62.43	-2.22	3.9	0	0.0005	yes
AFUA_1G05590		29.13	29.68	-0.03	0.04	0.95	0.9993	no	21.64	30.02	-0.47	0.81	0.23	0.7486	no	5.18	26.44	-2.35	3.8	0	0.0005	yes
AFUA_1G05595		32.46	23.83	0.45	-0.69	0.29	0.9993	no	18.13	24.12	-0.41	0.66	0.31	0.8221	no	16.22	29.47	-0.86	1.53	0.03	0.0886	no
AFUA_1G05600		22.01	47.91	-1.12	5.88	0.18	0.9668	no	46.83	48.48	-0.05	0.33	0.94	0.9972	no	28.7	20.13	0.51	-2.71	0.58	0.6998	no
AFUA_1G05610		117.9	122.73	-0.06	0.09	0.89	0.9993	no	132.53	123.99	0.1	-0.15	0.82	0.9856	no	122.53	107.28	0.19	-0.34	0.63	0.7419	no
AFUA_1G05620		118.04	147.03	-0.32	0.47	0.47	0.9993	no	160.99	148.7	0.11	-0.17	0.78	0.9791	no	185.21	107.5	0.78	-1.35	0.06	0.1375	no
AFUA_1G05630		580.79	575.84	0.01	-0.02	0.98	0.9993	no	1292.4	582.25	1.15	-1.93	0.01	0.2152	no	2676.92	529.27	2.34	-4.21	0	0.0005	yes
AFUA_1G05640		23.02	25.99	-0.18	0.28	0.65	0.9993	no	21.77	26.28	-0.27	0.45	0.48	0.9189	no	14.87	20.93	-0.49	0.88	0.21	0.3324	no
AFUA_1G05650		13.7	14.33	-0.07	0.1	0.87	0.9993	no	16.92	14.49	0.22	-0.36	0.56	0.9472	no	20.6	12.47	0.72	-1.29	0.07	0.1426	no
AFUA_1G05655		26.79	25.36	0.08	-0.13	0.85	0.9993	no	22.9	25.63	-0.16	0.28	0.69	0.9682	no	16.53	24.38	-0.56	1.03	0.2	0.3268	no
AFUA_1G05660		17.75	18.26	-0.04	0.07	0.94	0.9993	no	17.59	18.48	-0.07	0.13	0.89	0.9902	no	32.42	16.15	1.01	-2.1	0.04	0.1007	no
AFUA_1G05670		2.63	2.74	-0.06	0.07	0.91	0.9993	no	3.62	2.77	0.39	-0.47	0.48	0.9181	no	3.68	2.39	0.62	-0.84	0.25	0.3775	no
AFUA_1G05680		84.58	87.76	-0.05	0.09	0.9	0.9993	no	48.6	88.84	-0.87	1.54	0.03	0.3191	no	15.23	76.91	-2.34	4.42	0	0.0005	yes
AFUA_1G05690		15.82	14.63	0.11	-0.17	0.78	0.9993	no	15.25	14.79	0.04	-0.07	0.91	0.9933	no	10.31	14.37	-0.48	0.82	0.24	0.3749	no
AFUA_1G05700		26.73	38.3	-0.52	1.79	0.42	0.9993	no	35.1	38.7	-0.14	0.54	0.81	0.9856	no	40.42	24.41	0.73	-2.78	0.26	0.3956	no
AFUA_1G05710		5.79	5.71	0.02	-0.03	0.97	0.9993	no	4.31	5.77	-0.42	0.56	0.41	0.8875	no	5.24	5.27	-0.01	0.01	0.99	0.9939	no
AFUA_1G05720	erg24B	35.81	24.12	0.57	-0.89	0.18	0.9623	no	37.25	24.35	0.61	-1.01	0.13	0.6048	no	72.34	32.66	1.15	-2.12	0.01	0.0212	yes
AFUA_1G05730		59.87	75.7	-0.34	0.62	0.39	0.9993	no	83.83	76.53	0.13	-0.24	0.73	0.9728	no	60.21	54.51	0.14	-0.3	0.71	0.8033	no
AFUA_1G05740		8.98	9.97	-0.15	0.23	0.71	0.9993	no	10.33	10.08	0.04	-0.06	0.93	0.9961	no	7.45	8.17	-0.13	0.22	0.75	0.833	no
AFUA_1G05745		24.68	19.44	0.34	-0.58	0.46	0.9993	no	20.44	19.62	0.06	-0.1	0.9	0.9921	no	30.47	22.46	0.44	-0.88	0.32	0.4567	no
AFUA_1G05750		8.29	7.67	0.11	-0.15	0.83	0.9993	no	6.72	7.76	-0.21	0.29	0.69	0.9682	no	10.37	7.53	0.46	-0.74	0.35	0.4892	no
AFUA_1G05760		10.91	12.1	-0.15	0.22	0.75	0.9993	no	11.73	12.22	-0.06	0.09	0.9	0.9917	no	9.82	9.94	-0.02	0.03	0.97	0.9834	no
AFUA_1G05770	exg12	4.43	6.79	-0.62	0.84	0.18	0.9633	no	9.4	6.86	0.45	-0.66	0.29	0.8111	no	10.34	4.03	1.36	-2.15	0	0.0158	yes
AFUA_1G05780		3.14	4.26	-0.44	0.54	0.5	0.9993	no	4.27	4.3	-0.01	0.01	0.99	0.998	no	7.59	2.86	1.41	-2.01	0.03	0.0797	no
AFUA_1G05790		9157.02	6928.86	0.4	-0.64	0.48	0.9993	no	7296.18	6998.6	0.06	-0.11	0.91	0.9924	no	4564.18	8338.77	-0.87	1.62	0.11	0.2045	no
AFUA_1G05800	mkk2	269.88	184.67	0.55	-0.8	0.22	0.9993	no	184.73	186.73	-0.02	0.02	0.97	0.9972	no	212.35	245.18	-0.21	0.35	0.63	0.7424	no
AFUA_1G05810		18.74	21.42	-0.19	0.3	0.62	0.9993	no	22.58	21.64	0.06	-0.1	0.87	0.9896	no	23.16	17.07	0.44	-0.79	0.25	0.3837	no
AFUA_1G05820		262.53	245.96	0.09	-0.38	0.82	0.9993	no	249.87	248.36	0.01	-0.04	0.98	0.9972	no	296.13	239.11	0.31	-1.42	0.44	0.5739	no
AFUA_1G05830		63.55	76.18	-0.26	0.33	0.57	0.9993	no	81.86	77.08	0.09	-0.11	0.85	0.9882	no	72.09	57.85	0.32	-0.48	0.46	0.5965	no
AFUA_1G05840		27.19	30.45	-0.16	0.26	0.68	0.9993	no	29.38	30.76	-0.07	0.11	0.86	0.9891	no	37.12	24.73	0.59	-1.08	0.13	0.2421	no
AFUA_1G05850		7.31	7.29	0.01	-0.01	0.99	0.9993	no	8.44	7.36	0.2	-0.28	0.67	0.9665	no	7.85	6.66	0.24	-0.37	0.61	0.7286	no
AFUA_1G05860		3.79	3.02	0.33	-0.38	0.6	0.9993	no	2.6	3.06	-0.24	0.29	0.68	0.9682	no	3.02	3.44	-0.18	0.24	0.75	0.8334	no
AFUA_1G05870		47.24	34.49	0.45	-0.79	0.28	0.9993	no	39.23	34.86	0.17	-0.32	0.66	0.9644	no	41.86	43.08	-0.04	0.08	0.91	0.9471	no
AFUA_1G05880		1.41	1.32	0.1	0	1	1	no	3.62	1.33	1.44	-2.02	0.08	0.5101	no	3.89	1.29	1.59	-1.9	0.14	0.2551	no
AFUA_1G05890		2.53	8.67	-1.77	0	1	1	no	6.46	8.79	-0.44	2.15	0.7	0.9689	no	13.27	2.31	2.52	-5.74	0.26	0.388	no
AFUA_1G05900		114.14	84.9	0.43	-0.62	0.32	0.9993	no	162.67	85.88	0.92	-1.34	0.04	0.3362	no	254.31	104.06	1.29	-2.06	0	0.0173	yes
AFUA_1G05910		9.69	8.2	0.24	-0.33	0.62	0.9993	no	24.71	8.27	1.58	-2.39	0	0.0488	yes	10.9	8.81	0.31	-0.5	0.5	0.6348	no
AFUA_1G05920		59.83	47.71	0.33	-0.49	0.44	0.9993	no	35.65	48.27	-0.44	0.68	0.28	0.7984	no	20.84	54.33	-1.38	2.43	0	0.0036	yes
AFUA_1G05930		38.06	42.01	-0.14	0.21	0.72	0.9993	no	39.71	42.49	-0.1	0.15	0.81	0.9856	no	45.3	34.57	0.39	-0.68	0.32	0.4579	no
AFUA_1G05940		27.74	29.48	-0.09	0.18	0.87	0.9993	no	26.56	29.78	-0.16	0.34	0.74	0.9728	no	28.53	25.26	0.18	-0.4	0.72	0.8108	no
AFUA_1G05950		24.12	14.68	0.72	-1.11	0.11	0.836	no	13.93	14.83	-0.09	0.14	0.84	0.9876	no	10.28	22	-1.1	1.86	0.02	0.0577	no
AFUA_1G05960		18.46	18.3	0.01	-0.02	0.97	0.9993	no	12.2	18.48	-0.6	0.95	0.12	0.5946	no	6.15	16.78	-1.45	2.41	0	0.0028	yes
AFUA_1G05970		65.45	80.03	-0.29	0.46	0.47	0.9993	no	59.01	80.94	-0.46	0.74	0.25	0.7742	no	26.05	59.48	-1.19	2.19	0	0.014	yes
AFUA_1G05980		55.9	24.67	1.18	-1.75	0.01	0.2	no	9.71	24.95	-1.36	2.17	0	0.054	no	4.1	50.65	-3.63	5.47	0	0.0005	yes
AFUA_1G05990		788.67	901.28	-0.19	0.36	0.67	0.9993	no	1854.19	911.71	1.02	-1.89	0.03	0.3105	no	3992.14	718.38	2.47	-5.03	0	0.0005	yes
AFUA_1G06000		11.75	14.7	-0.32	0.48	0.5	0.9993	no	5	14.88	-1.57	2.22	0	0.0781	no	5.94	10.68	-0.85	1.34	0.09	0.1782	no
AFUA_1G06020		345.05	357.7	-0.05	0.07	0.92	0.9993	no	264.2	362.1	-0.45	0.61	0.34	0.8436	no	209.39	313.76	-0.58	0.95	0.19	0.3081	no
AFUA_1G06030		51.86	56	-0.11	0.17	0.78	0.9993	no	65.83	56.61	0.22	-0.34	0.59	0.9565	no	64.99	47.21	0.46	-0.82	0.24	0.3709	no
AFUA_1G06040		57.57	72.6	-0.33	0.49	0.45	0.9993	no	48.51	73.54	-0.6	0.88	0.17	0.685	no	24.54	52.3	-1.09	2	0.01	0.0258	yes
AFUA_1G06050		61.84	55.68	0.15	-0.26	0.71	0.9993	no	46.58	56.23	-0.27	0.47	0.48	0.9198	no	36.29	56.22	-0.63	1.24	0.1	0.1948	no
AFUA_1G06060		52.77	67.26	-0.35	0.44	0.46	0.9993	no	69.04	68.1	0.02	-0.02	0.97	0.9972	no	66.44	47.93	0.47	-0.73	0.28	0.4089	no
AFUA_1G06071		39.62	45.21	-0.19	0.3	0.63	0.9993	no	52.66	45.72	0.2	-0.32	0.61	0.9614	no	54.46	36.05	0.6	-1.09	0.13	0.2299	no
AFUA_1G06080		55.09	51.11	0.11	-0.19	0.78	0.9993	no	45.92	51.64	-0.17	0.31	0.66	0.9644	no	82.79	50.21	0.72	-1.44	0.07	0.1448	no
AFUA_1G06090		79.83	63.73	0.33	-0.53	0.42	0.9993	no	62.67	64.41	-0.04	0.07	0.92	0.9957	no	31.49	72.69	-1.21	2.21	0	0.0115	yes
AFUA_1G06100		56.21	89.83	-0.68	2.19	0.2	0.9993	no	92.03	90.74	0.02	-0.07	0.97	0.9972	no	139.22	51.33	1.44	-5.4	0.01	0.0269	yes
AFUA_1G06110		108.52	139.68	-0.36	0.6	0.38	0.9993	no	130.8	141.28	-0.11	0.18	0.79	0.9825	no	256.72	98.68	1.38	-2.54	0	0.0102	yes
AFUA_1G06120		0.08	0.39	-2.26	0	1	1	no	0.69	0.39	0.83	0	1	1	no	1.28	0.07	4.13	0	1	1	no
AFUA_1G06130		17.31	10.14	0.77	-1.03	0.11	0.8313	no	5.6	10.28	-0.88	1.15	0.08	0.4929	no	0.55	15.69	-4.82	5.45	0	0.0005	yes
AFUA_1G06140		10.56	8.23	0.36	-0.46	0.5	0.9993	no	3.95	8.33	-1.08	1.31	0.07	0.4532	no	0.14	9.58	-6.06	4.08	0.08	0.1577	no
AFUA_1G06150		10.92	23.55	-1.11	1.7	0.01	0.2676	no	18.73	23.79	-0.35	0.58	0.39	0.87	no	18.78	9.93	0.92	-1.57	0.04	0.1001	no
AFUA_1G06160		5.73	6.91	-0.27	0.37	0.56	0.9993	no	6.09	6.99	-0.2	0.28	0.65	0.9644	no	4.19	5.2	-0.31	0.47	0.5	0.6359	no
AFUA_1G06170		249.19	280.44	-0.17	0.25	0.71	0.9993	no	358.08	283.28	0.34	-0.51	0.44	0.9039	no	432.85	226.8	0.93	-1.59	0.03	0.0874	no
AFUA_1G06180		104.14	138.58	-0.41	0.74	0.31	0.9993	no	144	139.89	0.04	-0.08	0.92	0.9957	no	194.71	94.9	1.04	-2.2	0.01	0.0318	yes
AFUA_1G06190	rmtA	79.16	53.01	0.58	-0.94	0.18	0.9678	no	98.74	53.57	0.88	-1.61	0.02	0.2728	no	85.08	72.35	0.23	-0.44	0.58	0.6982	no
AFUA_1G06200		35.21	32.48	0.12	-0.2	0.78	0.9993	no	26.41	32.81	-0.31	0.56	0.44	0.9039	no	22.08	32.04	-0.54	1.04	0.19	0.3171	no
AFUA_1G06210		86.39	78.77	0.13	-0.21	0.74	0.9993	no	67.87	79.59	-0.23	0.38	0.56	0.9494	no	87.76	78.55	0.16	-0.3	0.68	0.7814	no
AFUA_1G06220		24.39	20.39	0.26	-0.37	0.58	0.9993	no	35.66	20.6	0.79	-1.34	0.05	0.3791	no	43.55	22.32	0.96	-1.6	0.04	0.0971	no
AFUA_1G06230		22.06	16.34	0.43	-0.64	0.35	0.9993	no	28.9	16.5	0.81	-1.36	0.04	0.3597	no	37.19	20.16	0.88	-1.55	0.04	0.1025	no
AFUA_1G06240		201.7	218.92	-0.12	0.24	0.77	0.9993	no	159.14	221.1	-0.47	0.96	0.24	0.7658	no	222.19	183.47	0.28	-0.64	0.48	0.611	no
AFUA_1G06250		21.43	27.66	-0.37	0.59	0.38	0.9993	no	17.46	27.92	-0.68	1.12	0.1	0.5399	no	23.47	19.49	0.27	-0.49	0.51	0.6402	no
AFUA_1G06260		10.13	10.94	-0.11	0.16	0.8	0.9993	no	11.05	11.06	0	0	1	0.9988	no	10.5	9.22	0.19	-0.31	0.67	0.7688	no
AFUA_1G06270		18.81	20.18	-0.1	0.16	0.81	0.9993	no	16.66	20.38	-0.29	0.46	0.51	0.9262	no	11.41	17.13	-0.59	1.02	0.18	0.3063	no
AFUA_1G06280		42.16	36.3	0.22	-0.37	0.58	0.9993	no	39.62	36.68	0.11	-0.19	0.77	0.9768	no	47.67	38.42	0.31	-0.6	0.42	0.5634	no
AFUA_1G06290		34.74	25.22	0.46	-0.76	0.26	0.9993	no	42.13	25.48	0.73	-1.26	0.05	0.4154	no	60.91	31.68	0.94	-1.77	0.02	0.0563	no
AFUA_1G06300		98.08	97.78	0	-0.01	0.99	0.9993	no	97.99	98.78	-0.01	0.02	0.98	0.9972	no	187.29	89.17	1.07	-1.98	0.01	0.0312	yes
AFUA_1G06310		59.68	66.21	-0.15	0.25	0.71	0.9993	no	76.13	66.9	0.19	-0.31	0.64	0.9633	no	100.05	54.35	0.88	-1.65	0.03	0.0716	no
AFUA_1G06320		174.32	178.99	-0.04	0.06	0.93	0.9993	no	226.77	180.94	0.33	-0.54	0.43	0.899	no	274.86	158.64	0.79	-1.5	0.05	0.1239	no
AFUA_1G06330		53.63	39.21	0.45	-0.57	0.34	0.9993	no	42.35	39.67	0.09	-0.12	0.84	0.9876	no	59.92	48.67	0.3	-0.44	0.51	0.6385	no
AFUA_1G06340		762.75	809.56	-0.09	0.17	0.85	0.9993	no	1632.36	818.62	1	-2	0.03	0.3054	no	3464.64	694.95	2.32	-5.05	0	0.0005	yes
AFUA_1G06350		1126.49	540.54	1.06	-1.86	0.05	0.531	no	759.01	545.68	0.48	-0.78	0.37	0.8606	no	35.9	1029.01	-4.84	9.77	0	0.0005	yes
AFUA_1G06360		6.64	6.95	-0.07	0.09	0.9	0.9993	no	7.32	7.03	0.06	-0.08	0.91	0.9933	no	8.01	6.04	0.41	-0.63	0.43	0.5661	no
AFUA_1G06370		91.11	101.44	-0.16	0.35	0.72	0.9993	no	108.36	102.37	0.08	-0.19	0.84	0.9876	no	119.54	83.1	0.52	-1.37	0.19	0.3182	no
AFUA_1G06380		50.65	46.49	0.12	-0.33	0.81	0.9993	no	41.04	46.94	-0.19	0.53	0.7	0.9689	no	39.77	46.14	-0.21	0.65	0.67	0.7709	no
AFUA_1G06390	tef1	6029.65	4918.57	0.29	-0.34	0.62	0.9993	no	7396.99	4967.56	0.57	-0.8	0.23	0.749	no	7231.51	5491.51	0.4	-0.51	0.5	0.63	no
AFUA_1G06400	schA	78.13	82.9	-0.09	0.12	0.84	0.9993	no	73.86	83.86	-0.18	0.27	0.66	0.9644	no	52.28	71.15	-0.44	0.76	0.27	0.4036	no
AFUA_1G06410		40.26	51.55	-0.36	0.59	0.37	0.9993	no	63.89	52.11	0.29	-0.49	0.46	0.9097	no	79.8	36.69	1.12	-2.08	0	0.0175	yes
AFUA_1G06420		131.97	94.09	0.49	-0.99	0.21	0.9993	no	93.55	95.06	-0.02	0.05	0.95	0.9972	no	111.6	119.91	-0.1	0.24	0.79	0.8582	no
AFUA_1G06430		25.96	18.34	0.5	-1.01	0.39	0.9993	no	17.54	18.5	-0.08	0.16	0.89	0.9904	no	26.95	23.63	0.19	-0.46	0.72	0.8089	no
AFUA_1G06440		32.97	14.33	1.2	-1.81	0.01	0.1487	no	8.97	14.49	-0.69	1.07	0.1	0.5501	no	7.06	29.93	-2.08	3.38	0	0.0005	yes
AFUA_1G06450		36.55	23.9	0.61	-1.01	0.13	0.8816	no	36.1	24.17	0.58	-0.98	0.14	0.6382	no	23.04	33.27	-0.53	0.99	0.18	0.2988	no
AFUA_1G06460		31.93	29.33	0.12	-0.22	0.79	0.9993	no	28.88	29.68	-0.04	0.07	0.93	0.9961	no	43.85	29	0.6	-1.27	0.18	0.2976	no
AFUA_1G06470		6.68	6.13	0.12	-0.17	0.78	0.9993	no	6.52	6.2	0.07	-0.1	0.87	0.9896	no	1.33	6.07	-2.19	2.94	0	0.0013	yes
AFUA_1G06480		42.38	15.79	1.42	-2.03	0	0.0663	no	24.08	15.98	0.59	-0.91	0.16	0.665	no	11.1	38.4	-1.79	2.96	0	0.0009	yes
AFUA_1G06490		30.41	35.26	-0.21	0.36	0.58	0.9993	no	28.1	35.64	-0.34	0.6	0.37	0.8592	no	16.86	27.66	-0.71	1.31	0.08	0.1596	no
AFUA_1G06500		40.09	31.36	0.35	-0.64	0.41	0.9993	no	28.4	31.68	-0.16	0.29	0.7	0.9689	no	19.56	36.44	-0.9	1.77	0.04	0.1002	no
AFUA_1G06510		18.56	23.86	-0.36	0.58	0.44	0.9993	no	17.2	24.08	-0.49	0.82	0.29	0.8036	no	17.19	16.92	0.02	-0.04	0.96	0.9775	no
AFUA_1G06520		20.88	16.97	0.3	-0.47	0.44	0.9993	no	29.29	17.16	0.77	-1.23	0.05	0.3786	no	52.4	19.02	1.46	-2.55	0	0.0031	yes
AFUA_1G06530		83.24	79.76	0.06	-0.11	0.89	0.9993	no	101.55	80.53	0.33	-0.57	0.44	0.9036	no	76.07	76.01	0	0	1	0.9988	no
AFUA_1G06540		2.77	1.8	0.63	-0.7	0.28	0.9993	no	2.14	1.82	0.24	-0.28	0.66	0.9647	no	1.69	2.53	-0.58	0.73	0.31	0.448	no
AFUA_1G06550		2.63	2.47	0.09	-0.1	0.88	0.9993	no	5.34	2.5	1.09	-1.39	0.04	0.355	no	4.61	2.39	0.95	-1.27	0.09	0.1811	no
AFUA_1G06560		0.6	1.15	-0.94	0	1	1	no	2.34	1.16	1.01	-1.1	0.09	0.5135	no	1.43	0.54	1.39	-1.48	0.05	0.1085	no
AFUA_1G06570		92.29	73.94	0.32	-0.55	0.44	0.9993	no	97.89	74.69	0.39	-0.71	0.32	0.828	no	187.01	84.22	1.15	-2.23	0.01	0.0229	yes
AFUA_1G06580	hel10	3565.76	3211.68	0.15	-0.25	0.78	0.9993	no	2247.75	3246.21	-0.53	0.89	0.29	0.8131	no	825.54	3249.17	-1.98	3.96	0	0.0013	yes
AFUA_1G06590		143.97	169.34	-0.23	0.52	0.57	0.9993	no	98.86	171.44	-0.79	1.79	0.05	0.3889	no	67.3	130.94	-0.96	2.43	0.02	0.0525	no
AFUA_1G06600		36.61	30.78	0.25	-0.38	0.56	0.9993	no	39.05	31.1	0.33	-0.56	0.39	0.8765	no	27.36	33.44	-0.29	0.51	0.49	0.6198	no
AFUA_1G06610		172.36	200.28	-0.22	0.44	0.59	0.9993	no	202.64	202.32	0	0	1	0.9988	no	213.32	157.02	0.44	-1.04	0.26	0.3903	no
AFUA_1G06620		186.28	196.86	-0.08	0.17	0.84	0.9993	no	247.3	198.89	0.31	-0.68	0.43	0.8976	no	517.62	169.75	1.61	-3.77	0	0.0016	yes
AFUA_1G06630		79.72	84.86	-0.09	0.15	0.83	0.9993	no	87.43	85.66	0.03	-0.05	0.94	0.9972	no	78.22	72.74	0.1	-0.21	0.8	0.8649	no
AFUA_1G06640		3.81	4.08	-0.1	0.12	0.87	0.9993	no	8.92	4.12	1.11	-1.52	0.04	0.3359	no	3.05	3.46	-0.18	0.25	0.76	0.8365	no
AFUA_1G06650		3.35	2.85	0.23	-0.27	0.71	0.9993	no	14.26	2.88	2.31	-3.09	0	0.0084	yes	3.43	3.05	0.17	-0.23	0.76	0.8403	no
AFUA_1G06660		36.22	37.43	-0.05	0.07	0.91	0.9993	no	34.99	37.78	-0.11	0.17	0.79	0.9824	no	38.73	33.01	0.23	-0.41	0.55	0.6747	no
AFUA_1G06670		59.59	27.06	1.14	-1.86	0.01	0.1994	no	35.95	27.31	0.4	-0.59	0.39	0.87	no	6.46	54.34	-3.07	5.22	0	0.0005	yes
AFUA_1G06680		69.15	81.26	-0.23	0.37	0.57	0.9993	no	69.49	82.13	-0.24	0.39	0.54	0.9452	no	68.63	62.9	0.13	-0.23	0.75	0.8288	no
AFUA_1G06690		23.1	34.88	-0.59	0.99	0.16	0.9261	no	30.16	35.28	-0.23	0.4	0.57	0.9494	no	38.36	20.99	0.87	-1.66	0.04	0.0902	no
AFUA_1G06700	casA	184.02	149.1	0.3	-0.45	0.5	0.9993	no	154.32	150.57	0.04	-0.05	0.94	0.9972	no	71.71	167.76	-1.23	2.19	0	0.0166	yes
AFUA_1G06710		97.23	122.38	-0.33	0.51	0.43	0.9993	no	174.81	123.82	0.5	-0.74	0.25	0.7742	no	322.48	88.47	1.87	-3.2	0	0.0005	yes
AFUA_1G06720		15.24	17.14	-0.17	0.26	0.69	0.9993	no	14.29	17.32	-0.28	0.45	0.49	0.9201	no	9.56	13.86	-0.54	0.9	0.22	0.3467	no
AFUA_1G06730		4.02	5.37	-0.42	0.53	0.43	0.9993	no	4.32	5.44	-0.33	0.43	0.52	0.9348	no	2.58	3.66	-0.5	0.68	0.36	0.4978	no
AFUA_1G06740		31.44	28.47	0.14	-0.25	0.75	0.9993	no	48.1	28.76	0.74	-1.4	0.07	0.4667	no	35.46	28.66	0.31	-0.62	0.47	0.6071	no
AFUA_1G06762		11.78	18.44	-0.65	1	0.1	0.7983	no	15.41	18.64	-0.27	0.44	0.47	0.9149	no	7.26	10.73	-0.56	0.94	0.17	0.2929	no
AFUA_1G06770		1635.51	1577.4	0.05	-0.16	0.91	0.9993	no	3326.33	1593.98	1.06	-3.24	0.02	0.2349	no	7348.57	1489.94	2.3	-7.51	0	0.0005	yes
AFUA_1G06780		247.12	274.14	-0.15	0.2	0.75	0.9993	no	264.27	277.1	-0.07	0.1	0.88	0.9902	no	293.62	224.79	0.39	-0.6	0.4	0.5391	no
AFUA_1G06790		50.26	47.77	0.07	-0.11	0.87	0.9993	no	84.25	48.31	0.8	-1.12	0.07	0.4587	no	89.64	45.78	0.97	-1.59	0.02	0.0595	no
AFUA_1G06800		7.8	5.53	0.5	-0.67	0.35	0.9993	no	4.98	5.58	-0.17	0.22	0.75	0.9757	no	1.87	7.1	-1.92	2.58	0	0.0135	yes
AFUA_1G06810		30.63	29.1	0.07	-0.12	0.85	0.9993	no	48.48	29.42	0.72	-1.13	0.07	0.4696	no	133.47	27.91	2.26	-3.84	0	0.0005	yes
AFUA_1G06820		77.7	94.35	-0.28	0.49	0.48	0.9993	no	124.05	95.41	0.38	-0.66	0.34	0.8392	no	153.17	70.69	1.12	-2.22	0	0.0175	yes
AFUA_1G06830	rpp1	1726.99	1968.62	-0.19	0.63	0.67	0.9993	no	4423.7	1991.22	1.15	-3.77	0.01	0.2019	no	9971.53	1573.38	2.66	-9.5	0	0.0005	yes
AFUA_1G06840	gprJ	14.59	11.01	0.41	-0.58	0.43	0.9993	no	15.19	11.12	0.45	-0.7	0.33	0.8376	no	10.08	13.33	-0.4	0.65	0.42	0.5539	no
AFUA_1G06850		20.76	23.58	-0.18	0.29	0.65	0.9993	no	19.37	23.84	-0.3	0.48	0.44	0.9039	no	22.94	18.86	0.28	-0.51	0.46	0.5996	no
AFUA_1G06860		67.1	70.44	-0.07	0.11	0.86	0.9993	no	78.46	71.13	0.14	-0.22	0.72	0.9721	no	86.05	61.11	0.49	-0.9	0.21	0.3364	no
AFUA_1G06870		18.93	10.65	0.83	-1.32	0.14	0.8969	no	17.91	10.75	0.74	-1.26	0.16	0.6614	no	14.18	17.28	-0.29	0.53	0.59	0.7104	no
AFUA_1G06880		10.55	7.46	0.5	-0.69	0.35	0.9993	no	9.78	7.55	0.37	-0.55	0.45	0.9095	no	13.26	9.62	0.46	-0.75	0.35	0.4872	no
AFUA_1G06890		30.05	23.58	0.35	-0.58	0.37	0.9993	no	27.22	23.83	0.19	-0.33	0.62	0.9624	no	22.12	27.32	-0.3	0.57	0.44	0.5718	no
AFUA_1G06900	crzA	37.37	38.55	-0.04	0.07	0.91	0.9993	no	33.27	38.98	-0.23	0.37	0.55	0.9459	no	38.43	33.97	0.18	-0.32	0.65	0.7557	no
AFUA_1G06910		2.55	3.59	-0.49	0.57	0.42	0.9993	no	9.46	3.62	1.39	-1.85	0.01	0.2054	no	5.81	2.32	1.32	-1.81	0.03	0.0765	no
AFUA_1G06920		56.73	45.47	0.32	-0.41	0.49	0.9993	no	37.35	46.05	-0.3	0.41	0.5	0.9242	no	31.99	51.49	-0.69	1.12	0.1	0.1939	no
AFUA_1G06930		7.99	5.99	0.42	-0.57	0.35	0.9993	no	6	6.06	-0.01	0.02	0.97	0.9972	no	3.7	7.26	-0.97	1.46	0.03	0.0884	no
AFUA_1G06940		244.73	300.82	-0.3	0.46	0.49	0.9993	no	275.42	304.07	-0.14	0.23	0.74	0.9728	no	370.23	222.65	0.73	-1.31	0.09	0.1726	no
AFUA_1G06950		52.92	51.54	0.04	-0.06	0.93	0.9993	no	55.52	52.12	0.09	-0.15	0.82	0.9856	no	98.67	48.03	1.04	-1.96	0.01	0.0333	yes
AFUA_1G06960		470.1	456.73	0.04	-0.06	0.93	0.9993	no	664.26	461.37	0.53	-0.8	0.25	0.7742	no	1496.69	428.75	1.8	-2.87	0	0.0028	yes
AFUA_1G06970		5.72	6.01	-0.07	0.09	0.89	0.9993	no	8.95	6.08	0.56	-0.81	0.21	0.7388	no	5.09	5.22	-0.04	0.05	0.94	0.9648	no
AFUA_1G06980		72.83	58.19	0.32	-0.54	0.43	0.9993	no	71.08	58.79	0.27	-0.47	0.48	0.9198	no	147.82	66.39	1.15	-2.13	0.01	0.0229	yes
AFUA_1G07000		8.78	9.28	-0.08	0.12	0.85	0.9993	no	8.67	9.39	-0.11	0.17	0.78	0.979	no	7.24	7.99	-0.14	0.23	0.74	0.8249	no
AFUA_1G07010	cds1	80.58	64.24	0.33	-0.55	0.41	0.9993	no	60.63	64.89	-0.1	0.17	0.8	0.9829	no	44.73	73.43	-0.72	1.39	0.07	0.151	no
AFUA_1G07020		12.29	13.38	-0.12	0.18	0.79	0.9993	no	14	13.52	0.05	-0.08	0.91	0.9924	no	18.52	11.2	0.73	-1.26	0.1	0.1879	no
AFUA_1G07030		4.53	5.83	-0.36	0.51	0.59	0.9993	no	6.48	5.89	0.14	-0.2	0.83	0.9873	no	8.69	4.12	1.08	-1.72	0.1	0.1957	no
AFUA_1G07040		31.73	38.52	-0.28	0.48	0.5	0.9993	no	45.74	38.94	0.23	-0.41	0.56	0.9478	no	44.06	28.83	0.61	-1.19	0.13	0.2394	no
AFUA_1G07050		16.13	19.03	-0.24	0.37	0.54	0.9993	no	29.26	19.23	0.61	-0.95	0.12	0.5991	no	48.71	14.68	1.73	-3.03	0	0.0005	yes
AFUA_1G07070	phoB	186.24	107.97	0.79	-1.32	0.06	0.6183	no	95.71	109.16	-0.19	0.33	0.63	0.9624	no	51.12	169.54	-1.73	3.39	0	0.0005	yes
AFUA_1G07080		3.53	4.95	-0.49	0.59	0.38	0.9993	no	8.11	5.01	0.69	-0.93	0.17	0.6764	no	6.17	3.2	0.95	-1.33	0.08	0.1657	no
AFUA_1G07090		44.49	44.9	-0.01	0.02	0.98	0.9993	no	67.21	45.44	0.56	-0.73	0.22	0.7419	no	45.6	40.44	0.17	-0.28	0.67	0.7703	no
AFUA_1G07100		114.32	86.71	0.4	-0.89	0.34	0.9993	no	116.9	87.57	0.42	-1	0.29	0.8092	no	98.5	104.24	-0.08	0.21	0.84	0.8967	no
AFUA_1G07110		84.75	51.43	0.72	-1.29	0.08	0.7311	no	73.89	51.93	0.51	-0.95	0.2	0.7263	no	60.96	77.29	-0.34	0.71	0.39	0.5291	no
AFUA_1G07130		105	112.33	-0.1	0.19	0.81	0.9993	no	76.31	113.43	-0.57	1.04	0.18	0.6907	no	77.51	95.54	-0.3	0.67	0.43	0.5661	no
AFUA_1G07140	erg4	25.25	20.38	0.31	-0.5	0.44	0.9993	no	32.17	20.61	0.64	-1.08	0.1	0.5407	no	31.06	22.97	0.44	-0.81	0.26	0.3898	no
AFUA_1G07150		47.37	52.75	-0.16	0.24	0.7	0.9993	no	49.16	53.34	-0.12	0.19	0.76	0.9757	no	40.76	43.08	-0.08	0.15	0.84	0.8958	no
AFUA_1G07160		33.42	32.22	0.05	-0.08	0.9	0.9993	no	37.56	32.61	0.2	-0.3	0.63	0.9624	no	68.21	30.38	1.17	-2.03	0	0.0146	yes
AFUA_1G07170		31.96	28.98	0.14	-0.23	0.73	0.9993	no	18.95	29.33	-0.63	1.04	0.11	0.5703	no	14.3	29.05	-1.02	1.82	0.01	0.0446	yes
AFUA_1G07180		48.98	46.99	0.06	-0.1	0.88	0.9993	no	34.56	47.51	-0.46	0.82	0.23	0.7473	no	34.22	44.44	-0.38	0.72	0.35	0.4833	no
AFUA_1G07190		2.97	0.66	2.17	-2.14	0.03	0.4147	no	0.34	0.67	-0.99	0	1	1	no	0.99	2.69	-1.44	1.43	0.15	0.2598	no
AFUA_1G07195		32.36	33.02	-0.03	0.05	0.94	0.9993	no	28.28	33.35	-0.24	0.42	0.55	0.9459	no	40.52	29.4	0.46	-0.9	0.24	0.3754	no
AFUA_1G07200		61.09	108.37	-0.83	1.15	0.09	0.7483	no	71.57	109.3	-0.61	0.9	0.18	0.6998	no	142.79	55.79	1.36	-2.34	0	0.0122	yes
AFUA_1G07210		88.06	116.19	-0.4	1.08	0.35	0.9993	no	91.27	117.4	-0.36	1.03	0.37	0.8592	no	86.16	80.09	0.11	-0.32	0.81	0.8706	no
AFUA_1G07220		256.93	438.86	-0.77	0.93	0.14	0.8989	no	362.8	444.26	-0.29	0.36	0.57	0.9514	no	336.4	233.6	0.53	-0.78	0.27	0.3992	no
AFUA_1G07230		19.74	21.41	-0.12	0.2	0.81	0.9993	no	25.52	21.61	0.24	-0.43	0.59	0.957	no	15.96	17.98	-0.17	0.32	0.72	0.8085	no
AFUA_1G07240		127.3	116.65	0.13	-0.17	0.79	0.9993	no	72.52	118.11	-0.7	1.04	0.11	0.5705	no	93.73	115.48	-0.3	0.5	0.48	0.6125	no
AFUA_1G07250		72.43	52.2	0.47	-0.72	0.25	0.9993	no	51.66	52.72	-0.03	0.05	0.94	0.9972	no	48.05	65.93	-0.46	0.82	0.25	0.3757	no
AFUA_1G07260		41.38	42.31	-0.03	0.05	0.94	0.9993	no	41.36	42.75	-0.05	0.08	0.91	0.9924	no	23.93	37.64	-0.65	1.24	0.1	0.1912	no
AFUA_1G07270		141.39	96.19	0.56	-2.84	0.34	0.9993	no	139.87	97.1	0.53	-2.85	0.33	0.8366	no	205.78	129.23	0.67	-4.15	0.2	0.331	no
AFUA_1G07280		70.46	92.86	-0.4	0.68	0.32	0.9993	no	143.15	93.86	0.61	-1	0.14	0.6307	no	280.57	64.19	2.13	-3.91	0	0.0005	yes
AFUA_1G07300		42.14	46.94	-0.16	0.26	0.7	0.9993	no	47.34	47.47	0	0.01	0.99	0.998	no	51.27	38.27	0.42	-0.8	0.28	0.4151	no
AFUA_1G07310		34.17	31.69	0.11	-0.19	0.79	0.9993	no	31.49	32.06	-0.03	0.05	0.95	0.9972	no	18.79	31.09	-0.73	1.38	0.09	0.1748	no
AFUA_1G07320		12.64	16.37	-0.37	0.58	0.35	0.9993	no	16.79	16.55	0.02	-0.03	0.95	0.9972	no	17.77	11.48	0.63	-1.1	0.11	0.2135	no
AFUA_1G07330	ilv3C	0.97	2.45	-1.34	1.24	0.07	0.6702	no	1.77	2.47	-0.48	0.53	0.42	0.8951	no	0.84	0.89	-0.09	0	1	1	no
AFUA_1G07340		7.82	9.61	-0.3	0.42	0.52	0.9993	no	7.54	9.71	-0.36	0.54	0.41	0.8875	no	6.01	7.11	-0.24	0.38	0.6	0.7186	no
AFUA_1G07350		30.89	26.4	0.23	-0.34	0.58	0.9993	no	18.73	26.71	-0.51	0.81	0.19	0.709	no	11.28	28.04	-1.31	2.24	0	0.0073	yes
AFUA_1G07360		42.59	35.14	0.28	-0.52	0.53	0.9993	no	35.86	35.5	0.01	-0.03	0.97	0.9972	no	41.68	38.82	0.1	-0.22	0.8	0.8692	no
AFUA_1G07370		1.11	1.01	0.14	0	1	1	no	1.08	1.02	0.08	0	1	1	no	2.83	1.01	1.48	-1.62	0.11	0.2135	no
AFUA_1G07380		190.96	257.63	-0.43	0.49	0.41	0.9993	no	186.01	260.27	-0.48	0.6	0.31	0.8234	no	193.23	173.96	0.15	-0.2	0.76	0.8361	no
AFUA_1G07400		34.67	64.69	-0.9	1.55	0.03	0.4065	no	39.95	65.35	-0.71	1.25	0.08	0.5056	no	80.14	31.5	1.35	-2.63	0	0.0073	yes
AFUA_1G07420		95.24	91.91	0.05	-0.12	0.9	0.9993	no	106.79	92.88	0.2	-0.5	0.6	0.9582	no	114.31	86.75	0.4	-1.07	0.31	0.4472	no
AFUA_1G07430		162.17	184.88	-0.19	0.6	0.64	0.9993	no	423.5	186.87	1.18	-3.82	0	0.1153	no	193.95	147.86	0.39	-1.41	0.33	0.4667	no
AFUA_1G07440	hsp70	3204.45	2778.53	0.21	-0.23	0.72	0.9993	no	5038.51	2809.5	0.84	-1.12	0.08	0.5111	no	5406.85	2919.62	0.89	-1.12	0.12	0.2265	no
AFUA_1G07450		246.24	225.49	0.13	-0.22	0.76	0.9993	no	356.89	227.82	0.65	-1.14	0.12	0.5991	no	568.06	224.47	1.34	-2.55	0	0.0144	yes
AFUA_1G07470	atg8	2886.33	2632.05	0.13	-0.39	0.77	0.9993	no	2319.24	2659.54	-0.2	0.59	0.66	0.9644	no	1575.01	2627.41	-0.74	2.58	0.09	0.1771	no
AFUA_1G07480	hem13	1384.88	1538.6	-0.15	0.19	0.78	0.9993	no	1571.56	1553.61	0.02	-0.02	0.97	0.9972	no	3297.88	1259.59	1.39	-1.96	0.01	0.0387	yes
AFUA_1G07490		11.76	13.76	-0.23	0.34	0.58	0.9993	no	20.14	13.92	0.53	-0.84	0.18	0.6914	no	42.63	10.68	2	-3.47	0	0.0005	yes
AFUA_1G07500		477.63	504.58	-0.08	0.38	0.84	0.9993	no	421.85	510.15	-0.27	1.36	0.48	0.9181	no	170.67	435.12	-1.35	6.9	0	0.0093	yes
AFUA_1G07510		22.1	27.14	-0.3	0.46	0.47	0.9993	no	42.13	27.46	0.62	-0.96	0.13	0.6165	no	23.7	20.09	0.24	-0.43	0.54	0.6685	no
AFUA_1G07520		139.94	99.51	0.49	-0.84	0.22	0.9993	no	75.33	100.53	-0.42	0.66	0.34	0.8388	no	26.15	127.24	-2.28	4.43	0	0.0005	yes
AFUA_1G07530		158.2	172.62	-0.13	0.25	0.75	0.9993	no	220.59	174.45	0.34	-0.66	0.39	0.874	no	369.01	144.09	1.36	-2.96	0	0.0058	yes
AFUA_1G07540		142.14	175.93	-0.31	0.54	0.45	0.9993	no	152.99	177.76	-0.22	0.38	0.58	0.9558	no	207.43	129.29	0.68	-1.36	0.09	0.1736	no
AFUA_1G07550		5.84	6.08	-0.06	0.08	0.92	0.9993	no	9.21	6.14	0.58	-0.84	0.27	0.7899	no	8	5.3	0.59	-0.92	0.27	0.4043	no
AFUA_1G07555		0.63	0.39	0.71	0	1	1	no	3.18	0.39	3.03	-2.66	0.01	0.1279	no	0.85	0.57	0.57	0	1	1	no
AFUA_1G07560		9.65	6.63	0.54	-0.79	0.35	0.9993	no	4.6	6.7	-0.54	0.78	0.35	0.8493	no	1.57	8.78	-2.49	3.23	0.01	0.0223	yes
AFUA_1G07570		31.01	25.18	0.3	-0.52	0.52	0.9993	no	21.54	25.43	-0.24	0.42	0.6	0.9582	no	21.42	28.29	-0.4	0.79	0.38	0.5139	no
AFUA_1G07580		42.62	50.2	-0.24	0.44	0.57	0.9993	no	57.82	50.71	0.19	-0.37	0.62	0.9624	no	60.95	38.84	0.65	-1.38	0.11	0.2038	no
AFUA_1G07590		21.66	30.75	-0.51	0.8	0.22	0.9993	no	36.31	31.12	0.22	-0.35	0.58	0.9558	no	43.98	19.69	1.16	-2.11	0	0.0158	yes
AFUA_1G07600		8.12	13.43	-0.73	1.04	0.14	0.8989	no	9.05	13.58	-0.59	0.87	0.22	0.7392	no	13.91	7.38	0.91	-1.5	0.06	0.1349	no
AFUA_1G07610	pex16	24.81	25.15	-0.02	0.03	0.96	0.9993	no	21.67	25.41	-0.23	0.39	0.57	0.9525	no	25.78	22.59	0.19	-0.36	0.64	0.749	no
AFUA_1G07620		11.38	11.22	0.02	-0.03	0.96	0.9993	no	10.37	11.34	-0.13	0.2	0.75	0.9748	no	12.37	10.35	0.26	-0.44	0.53	0.6589	no
AFUA_1G07625		38.33	31.54	0.28	-0.48	0.48	0.9993	no	29.15	31.87	-0.13	0.23	0.74	0.9728	no	24.73	34.85	-0.5	0.95	0.21	0.3327	no
AFUA_1G07630		232.66	172.74	0.43	-0.96	0.28	0.9993	no	264.4	174.73	0.6	-1.37	0.12	0.5991	no	524.91	211.66	1.31	-3.27	0	0.0081	yes
AFUA_1G07640		33.14	38.99	-0.23	0.38	0.55	0.9993	no	25.74	39.45	-0.62	1.02	0.12	0.584	no	22.76	30.12	-0.4	0.75	0.3	0.4375	no
AFUA_1G07650		51.22	39.74	0.37	-0.67	0.36	0.9993	no	26.71	40.15	-0.59	1.06	0.16	0.6617	no	19.9	46.55	-1.23	2.41	0.01	0.0201	yes
AFUA_1G07660		13.67	12.78	0.1	-0.15	0.81	0.9993	no	10.84	12.92	-0.25	0.4	0.51	0.9305	no	6.21	12.41	-1	1.62	0.02	0.0617	no
AFUA_1G07670		42.73	53.99	-0.34	0.52	0.41	0.9993	no	46.38	54.63	-0.24	0.37	0.55	0.9472	no	25.37	38.84	-0.61	1.12	0.11	0.2141	no
AFUA_1G07680		71.46	69.59	0.04	-0.07	0.93	0.9993	no	149.61	70.35	1.09	-2.27	0.01	0.1282	no	95.22	65.22	0.55	-1.21	0.18	0.3055	no
AFUA_1G07690	pmt2	106.84	94.68	0.17	-0.25	0.68	0.9993	no	102.93	95.67	0.11	-0.16	0.8	0.9829	no	50.32	97.33	-0.95	1.65	0.02	0.0573	no
AFUA_1G07700		34.46	36.85	-0.1	0.16	0.8	0.9993	no	65.85	37.27	0.82	-1.31	0.05	0.3761	no	22.08	31.36	-0.51	0.94	0.19	0.3088	no
AFUA_1G07710		20.33	20.71	-0.03	0.04	0.95	0.9993	no	19.73	20.97	-0.09	0.14	0.83	0.9876	no	10	18.49	-0.89	1.54	0.05	0.1124	no
AFUA_1G07720		75.42	118.71	-0.65	0.88	0.15	0.9239	no	172.88	120.13	0.53	-0.68	0.26	0.786	no	147.17	68.6	1.1	-1.76	0.01	0.0387	yes
AFUA_1G07730	mep1	18.72	26.75	-0.51	0.84	0.24	0.9993	no	23.33	27.04	-0.21	0.37	0.6	0.9573	no	8.71	17.07	-0.97	1.65	0.05	0.1109	no
AFUA_1G07740		106.22	98.27	0.11	-0.19	0.78	0.9993	no	90.15	99.32	-0.14	0.24	0.74	0.9728	no	46.49	96.75	-1.06	2.07	0.01	0.032	yes
AFUA_1G07750		260.98	441.82	-0.76	1.1	0.12	0.8409	no	283.41	447.31	-0.66	0.99	0.16	0.6614	no	119.02	237.35	-1	1.9	0.02	0.0505	no
AFUA_1G08760		176.83	140.3	0.33	-0.57	0.41	0.9993	no	149.37	141.81	0.07	-0.13	0.85	0.9889	no	174.05	160.83	0.11	-0.22	0.77	0.8458	no
AFUA_1G08765		69.14	64.18	0.11	-0.21	0.79	0.9993	no	68.48	64.89	0.08	-0.16	0.84	0.9876	no	57.76	62.9	-0.12	0.28	0.75	0.8307	no
AFUA_1G08770		49.7	44.03	0.17	-0.3	0.68	0.9993	no	39.83	44.58	-0.16	0.29	0.7	0.9689	no	44.47	45.1	-0.02	0.04	0.96	0.9765	no
AFUA_1G08790		130.1	136.04	-0.06	0.08	0.89	0.9993	no	110.37	137.62	-0.32	0.43	0.47	0.9181	no	92.98	118.19	-0.35	0.53	0.43	0.5678	no
AFUA_1G08795		26.18	23.36	0.16	-0.26	0.68	0.9993	no	40.41	23.63	0.77	-1.25	0.05	0.3916	no	30.42	23.85	0.35	-0.64	0.36	0.4971	no
AFUA_1G08800		14.89	16.55	-0.15	0.23	0.72	0.9993	no	9.04	16.73	-0.89	1.39	0.04	0.333	no	6.49	13.55	-1.06	1.71	0.02	0.0671	no
AFUA_1G08810		143.94	144.84	-0.01	0.01	0.98	0.9993	no	120.72	146.32	-0.28	0.41	0.52	0.9313	no	109.77	131.18	-0.26	0.43	0.54	0.6655	no
AFUA_1G08812	tQ(CUG)5	0	0	#DIV/0!	0	1	1	no	0	0	#DIV/0!	0	1	1	no	0	0	#DIV/0!	0	1	1	no
AFUA_1G08814	tQ(CUG)4	0	0	#DIV/0!	0	1	1	no	0	0	#DIV/0!	0	1	1	no	0	0	#DIV/0!	0	1	1	no
AFUA_1G08816	tQ(CUG)6	0	0	#DIV/0!	0	1	1	no	0	0	#DIV/0!	0	1	1	no	0	0	#DIV/0!	0	1	1	no
AFUA_1G08818	tQ(CUG)2	0	0	#DIV/0!	0	1	1	no	0	0	#DIV/0!	0	1	1	no	0	0	#DIV/0!	0	1	1	no
AFUA_1G08820		131.85	123.11	0.1	-0.22	0.8	0.9993	no	123.48	124.43	-0.01	0.02	0.98	0.9972	no	112.86	120.08	-0.09	0.22	0.81	0.8739	no
AFUA_1G08822	tQ(CUG)3	0	0	#DIV/0!	0	1	1	no	0	0	#DIV/0!	0	1	1	no	0	0	#DIV/0!	0	1	1	no
AFUA_1G08830		31.08	39.45	-0.34	0.58	0.38	0.9993	no	35.55	39.87	-0.17	0.29	0.67	0.9677	no	41.27	28.28	0.55	-1.04	0.16	0.2698	no
AFUA_1G08840		261.29	289.71	-0.15	0.28	0.74	0.9993	no	281.23	292.36	-0.06	0.1	0.9	0.9915	no	476.79	238.09	1	-2.22	0.01	0.0468	yes
AFUA_1G08850	aspD	359.58	289.64	0.31	-0.5	0.48	0.9993	no	324.84	292.65	0.15	-0.25	0.73	0.9728	no	286.99	327.3	-0.19	0.36	0.66	0.7625	no
AFUA_1G08860		39.7	48.5	-0.29	0.57	0.5	0.9993	no	48.93	48.98	0	0	1	0.9988	no	69.19	36.1	0.94	-2.14	0.03	0.0718	no
AFUA_1G08870		15.36	23.08	-0.59	0.88	0.15	0.9096	no	17.45	23.36	-0.42	0.64	0.3	0.8161	no	10.31	13.96	-0.44	0.75	0.27	0.4058	no
AFUA_1G08880		1242.95	1013.56	0.29	-2.08	0.46	0.9993	no	770.76	1023.43	-0.41	2.76	0.32	0.8312	no	906.25	1130.41	-0.32	2.61	0.41	0.5435	no
AFUA_1G08890		66.63	70.11	-0.07	0.15	0.85	0.9993	no	53.87	70.88	-0.4	0.81	0.31	0.8217	no	16.73	60.63	-1.86	3.79	0	0.0005	yes
AFUA_1G08900		56.76	57.91	-0.03	0.04	0.94	0.9993	no	79.4	58.57	0.44	-0.66	0.29	0.8076	no	76.59	51.62	0.57	-1.01	0.15	0.2634	no
AFUA_1G08910		6.58	8.19	-0.32	0.43	0.5	0.9993	no	25.01	8.28	1.59	-2.4	0	0.0151	yes	10.91	5.99	0.86	-1.37	0.06	0.131	no
AFUA_1G08920		31.67	36.96	-0.22	0.34	0.58	0.9993	no	58.16	37.39	0.64	-0.91	0.13	0.6215	no	21.93	28.79	-0.39	0.7	0.31	0.4409	no
AFUA_1G08930		48.15	56.57	-0.23	0.4	0.55	0.9993	no	73.33	57.14	0.36	-0.61	0.36	0.8548	no	68.22	43.8	0.64	-1.25	0.1	0.1929	no
AFUA_1G08940	kexA	65.8	77.44	-0.23	0.37	0.56	0.9993	no	57.36	78.29	-0.45	0.72	0.25	0.7742	no	34.68	59.87	-0.79	1.46	0.04	0.1015	no
AFUA_1G08950		23.37	20.32	0.2	-0.35	0.68	0.9993	no	28.17	20.54	0.46	-0.84	0.31	0.8249	no	70.53	21.26	1.73	-3.72	0	0.0016	yes
AFUA_1G08960		388.01	321.04	0.27	-0.66	0.49	0.9993	no	264.3	324.43	-0.3	0.7	0.46	0.9099	no	231.31	353.34	-0.61	1.7	0.12	0.2229	no
AFUA_1G08970		20.64	18.35	0.17	-0.26	0.69	0.9993	no	24.95	18.58	0.43	-0.68	0.32	0.8268	no	11.03	18.77	-0.77	1.33	0.08	0.167	no
AFUA_1G08980	myg1	77.86	85.54	-0.14	0.23	0.75	0.9993	no	105.09	86.31	0.28	-0.49	0.49	0.9231	no	157.77	71	1.15	-2.26	0	0.0173	yes
AFUA_1G08990		12.32	15.08	-0.29	0.44	0.52	0.9993	no	11.9	15.24	-0.36	0.56	0.42	0.8921	no	7.74	11.22	-0.54	0.88	0.26	0.3915	no
AFUA_1G09000		14.44	16.11	-0.16	0.25	0.76	0.9993	no	10.38	16.31	-0.65	1.06	0.2	0.7162	no	15.67	13.12	0.26	-0.47	0.61	0.7245	no
AFUA_1G09010		157.03	181.33	-0.21	0.3	0.63	0.9993	no	172.15	183.31	-0.09	0.13	0.83	0.9873	no	195.76	142.8	0.46	-0.76	0.29	0.4188	no
AFUA_1G09020		108.18	106.88	0.02	-0.03	0.96	0.9993	no	114.36	108.03	0.08	-0.15	0.83	0.9873	no	177.73	98.43	0.85	-1.71	0.03	0.0805	no
AFUA_1G09030		2588.1	2880.24	-0.15	0.34	0.75	0.9993	no	2055.56	2909.61	-0.5	1.2	0.27	0.7919	no	1346.84	2351.22	-0.8	2.17	0.08	0.1618	no
AFUA_1G09040	rgsC	20.88	22.04	-0.08	0.12	0.85	0.9993	no	36.47	22.3	0.71	-1.01	0.1	0.5404	no	46.79	18.97	1.3	-2.21	0	0.0058	yes
AFUA_1G09050		112.34	146.27	-0.38	0.86	0.33	0.9993	no	124.77	147.83	-0.24	0.57	0.52	0.9322	no	195.96	102.29	0.94	-2.39	0.01	0.0463	yes
AFUA_1G09060		21.9	25.73	-0.23	0.38	0.56	0.9993	no	56.5	26.02	1.12	-1.82	0.01	0.1418	no	70.33	19.93	1.82	-3.4	0	0.0005	yes
AFUA_1G09070		23.73	21.42	0.15	-0.23	0.7	0.9993	no	18.67	21.64	-0.21	0.34	0.58	0.9525	no	13.73	21.59	-0.65	1.16	0.09	0.1797	no
AFUA_1G09080		11.35	11.34	0	0	1	0.9993	no	16.67	11.48	0.54	-0.83	0.19	0.7069	no	7.55	10.32	-0.45	0.74	0.29	0.4218	no
AFUA_1G09090		15.51	16.69	-0.11	0.17	0.84	0.9993	no	12.36	16.87	-0.45	0.75	0.37	0.8592	no	14.74	14.14	0.06	-0.11	0.91	0.9409	no
AFUA_1G09100		951.66	1065.12	-0.16	0.31	0.72	0.9993	no	2253.11	1077.21	1.06	-2.06	0.02	0.2545	no	5221.05	867.77	2.59	-5.24	0	0.0005	yes
AFUA_1G09110		11.78	16.27	-0.47	0.71	0.28	0.9993	no	12.85	16.44	-0.36	0.57	0.38	0.8642	no	15.31	10.71	0.52	-0.88	0.22	0.3502	no
AFUA_1G09120		10.97	8.06	0.44	-0.53	0.42	0.9993	no	6.73	8.12	-0.27	0.33	0.62	0.9624	no	1.27	10.03	-2.99	3.69	0	0.0019	yes
AFUA_1G09130		56.58	36.98	0.61	-0.93	0.14	0.9026	no	32.57	37.32	-0.2	0.29	0.65	0.9644	no	17.99	51.54	-1.52	2.71	0	0.0025	yes
AFUA_1G09140		40.07	35.01	0.19	-0.32	0.63	0.9993	no	23.86	35.41	-0.57	0.96	0.14	0.6391	no	29.88	36.41	-0.29	0.53	0.47	0.6004	no
AFUA_1G09150		42.43	52.29	-0.3	0.49	0.46	0.9993	no	40.01	52.89	-0.4	0.67	0.3	0.8163	no	39.06	38.58	0.02	-0.03	0.96	0.9785	no
AFUA_1G09160		24.47	30.24	-0.31	0.63	0.56	0.9993	no	29.38	30.56	-0.06	0.12	0.91	0.9929	no	37.33	22.22	0.75	-1.76	0.14	0.2496	no
AFUA_1G09170		58.82	53.41	0.14	-0.25	0.72	0.9993	no	57.82	53.99	0.1	-0.18	0.8	0.9829	no	37.27	53.47	-0.52	1.04	0.18	0.3052	no
AFUA_1G09180		30.86	37.21	-0.27	0.46	0.49	0.9993	no	38.59	37.59	0.04	-0.07	0.92	0.9957	no	63.64	28.1	1.18	-2.26	0	0.0148	yes
AFUA_1G09190		28.67	33.32	-0.22	0.37	0.58	0.9993	no	28.34	33.69	-0.25	0.44	0.51	0.9299	no	12.92	26.08	-1.01	1.83	0.02	0.0556	no
AFUA_1G09200		31.23	24.9	0.33	-0.44	0.48	0.9993	no	37.99	25.13	0.6	-0.93	0.13	0.6176	no	32.08	28.57	0.17	-0.26	0.7	0.7948	no
AFUA_1G09210		16.92	18.72	-0.15	0.22	0.72	0.9993	no	30.06	18.92	0.67	-1.08	0.08	0.5101	no	28.36	15.45	0.88	-1.5	0.03	0.0856	no
AFUA_1G09220		33.72	31.66	0.09	-0.16	0.85	0.9993	no	38.55	31.92	0.27	-0.5	0.55	0.9463	no	42.85	30.76	0.48	-1	0.28	0.4147	no
AFUA_1G09230		38.52	44.35	-0.2	0.41	0.65	0.9993	no	43.73	44.77	-0.03	0.07	0.94	0.9972	no	45.69	35.11	0.38	-0.87	0.4	0.533	no
AFUA_1G09240		20.84	22.41	-0.1	0.17	0.8	0.9993	no	14.34	22.67	-0.66	1.07	0.1	0.5464	no	9.08	18.94	-1.06	1.81	0.01	0.0395	yes
AFUA_1G09250		98.4	115.94	-0.24	0.41	0.56	0.9993	no	95.2	117.13	-0.3	0.52	0.45	0.9095	no	136.63	89.48	0.61	-1.2	0.12	0.223	no
AFUA_1G09260		1.27	1.18	0.11	0	1	1	no	1.53	1.2	0.35	-0.34	0.68	0.9682	no	1.19	1.16	0.05	0	1	1	no
AFUA_1G09270		4.41	2.98	0.56	-0.72	0.25	0.9993	no	2.99	3.02	-0.01	0.02	0.98	0.9972	no	0.73	4.01	-2.46	2.8	0	0.0113	yes
AFUA_1G09280		137.13	125.52	0.13	-0.21	0.77	0.9993	no	125.69	126.92	-0.01	0.02	0.97	0.9972	no	116.17	124.56	-0.1	0.19	0.8	0.8651	no
AFUA_1G09290		104.85	101.75	0.04	-0.07	0.91	0.9993	no	95.96	102.85	-0.1	0.17	0.8	0.9827	no	97.26	95.43	0.03	-0.05	0.94	0.9666	no
AFUA_1G09300		3.66	3.76	-0.04	0.05	0.95	0.9993	no	3.96	3.8	0.06	-0.08	0.92	0.995	no	1.46	3.33	-1.19	1.44	0.08	0.1631	no
AFUA_1G09310		15.39	6.35	1.28	-1.82	0.01	0.2463	no	4.24	6.41	-0.59	0.77	0.27	0.7943	no	3.93	14	-1.83	2.84	0	0.0051	yes
AFUA_1G09320		13.29	14.31	-0.11	0.15	0.81	0.9993	no	32.02	14.46	1.15	-1.87	0	0.1034	no	27.66	12.16	1.19	-1.95	0.01	0.0329	yes
AFUA_1G09330		95.2	86.01	0.15	-0.26	0.71	0.9993	no	163.82	86.98	0.91	-1.61	0.02	0.2725	no	314.84	86.74	1.86	-3.65	0	0.0005	yes
AFUA_1G09340		3.55	5.27	-0.57	0.76	0.46	0.9993	no	5.84	5.33	0.13	-0.21	0.84	0.9876	no	3.06	3.25	-0.09	0.12	0.92	0.95	no
AFUA_1G09343	tS(GCU)3	0	0	#DIV/0!	0	1	1	no	0	0	#DIV/0!	0	1	1	no	0	0	#DIV/0!	0	1	1	no
AFUA_1G09346	tS(GCU)2	0	0	#DIV/0!	0	1	1	no	0	0	#DIV/0!	0	1	1	no	0	0	#DIV/0!	0	1	1	no
AFUA_1G09349	tS(GCU)1	0	0	#DIV/0!	0	1	1	no	0	0	#DIV/0!	0	1	1	no	0	0	#DIV/0!	0	1	1	no
AFUA_1G09350		28.88	28.4	0.02	-0.04	0.96	0.9993	no	25.55	28.72	-0.17	0.3	0.68	0.9682	no	23.75	26.28	-0.15	0.28	0.73	0.8167	no
AFUA_1G09360		90.73	106.78	-0.24	1.06	0.69	0.9993	no	116.28	107.74	0.11	-0.56	0.83	0.9876	no	118.88	82.98	0.52	-2.73	0.36	0.499	no
AFUA_1G09370		13.52	12.37	0.13	-0.2	0.76	0.9993	no	13.7	12.5	0.13	-0.21	0.73	0.9728	no	8.53	12.33	-0.53	0.88	0.2	0.3271	no
AFUA_1G09380		23.64	24.13	-0.03	0.05	0.95	0.9993	no	18.34	24.38	-0.41	0.75	0.39	0.8765	no	22.42	21.53	0.06	-0.12	0.9	0.9388	no
AFUA_1G09390		22.54	21.86	0.04	-0.07	0.92	0.9993	no	38.04	22.09	0.78	-1.42	0.06	0.4315	no	48.91	20.54	1.25	-2.46	0	0.0188	yes
AFUA_1G09400		33.02	33.19	-0.01	0.01	0.98	0.9993	no	43.28	33.54	0.37	-0.6	0.33	0.8376	no	44.93	30.05	0.58	-1.06	0.14	0.2449	no
AFUA_1G09410		144.42	156.44	-0.12	0.25	0.77	0.9993	no	206.66	158.14	0.39	-0.89	0.31	0.8263	no	475.35	131.78	1.85	-4.48	0	0.0005	yes
AFUA_1G09420		120.17	102.53	0.23	-0.69	0.6	0.9993	no	119.46	103.6	0.21	-0.65	0.62	0.9624	no	262.87	109.49	1.26	-4.52	0	0.0126	yes
AFUA_1G09430		4.57	7.05	-0.63	0.84	0.31	0.9993	no	6.94	7.12	-0.04	0.05	0.95	0.9972	no	7.05	4.17	0.76	-1.12	0.21	0.3408	no
AFUA_1G09440	rps23	1196.88	1277.8	-0.09	0.22	0.84	0.9993	no	2585.23	1292.31	1	-2.42	0.03	0.3012	no	5177.26	1091.55	2.25	-5.75	0	0.0005	yes
AFUA_1G09450		50.43	55.42	-0.14	0.23	0.73	0.9993	no	80.98	56.05	0.53	-0.93	0.17	0.6789	no	116.71	45.94	1.35	-2.61	0	0.0077	yes
AFUA_1G09460		40.58	36.58	0.15	-0.25	0.7	0.9993	no	31.49	36.98	-0.23	0.4	0.55	0.9459	no	24.28	36.91	-0.6	1.14	0.12	0.2262	no
AFUA_1G09470		209.37	232.04	-0.15	0.22	0.75	0.9993	no	184.94	234.07	-0.34	0.49	0.47	0.9181	no	221.01	190.6	0.21	-0.4	0.61	0.7232	no
AFUA_1G09480		89.48	126.62	-0.5	0.99	0.26	0.9993	no	112.95	127.69	-0.18	0.37	0.67	0.9677	no	163.74	81.69	1	-2.42	0.02	0.0525	no
AFUA_1G09490		86.3	87.82	-0.03	0.05	0.95	0.9993	no	94	88.78	0.08	-0.18	0.83	0.9873	no	139.19	78.53	0.83	-2	0.03	0.0832	no
AFUA_1G09500		89.29	79.55	0.17	-0.24	0.7	0.9993	no	117.92	80.46	0.55	-0.79	0.2	0.7242	no	83.46	81.2	0.04	-0.07	0.92	0.9531	no
AFUA_1G09510		524.26	243.74	1.1	-2.54	0.01	0.2424	no	376.34	246.07	0.61	-1.39	0.15	0.6572	no	216.68	477.9	-1.14	3.09	0.01	0.0237	yes
AFUA_1G09520		5.64	5.44	0.05	-0.07	0.92	0.9993	no	5.69	5.49	0.05	-0.07	0.92	0.995	no	3.82	5.13	-0.42	0.61	0.44	0.5772	no
AFUA_1G09530		40.86	30.55	0.42	-0.67	0.29	0.9993	no	30.03	30.9	-0.04	0.07	0.92	0.995	no	13.14	37.14	-1.5	2.66	0	0.0028	yes
AFUA_1G09540		227.78	104.11	1.13	-3.4	0.01	0.1988	no	109.64	105.19	0.06	-0.18	0.89	0.9904	no	123.94	206.7	-0.74	2.55	0.08	0.1622	no
AFUA_1G09550		218.78	219.59	-0.01	0.01	0.99	0.9993	no	186.47	221.59	-0.25	0.67	0.55	0.9459	no	347.35	199.07	0.8	-2.56	0.04	0.0922	no
AFUA_1G09560		30.69	33.51	-0.13	0.22	0.75	0.9993	no	34.56	33.87	0.03	-0.05	0.94	0.9972	no	20.21	27.91	-0.47	0.87	0.25	0.387	no
AFUA_1G09570		9.43	10.74	-0.19	0.27	0.68	0.9993	no	17.53	10.85	0.69	-1.1	0.08	0.5101	no	8.93	8.6	0.05	-0.08	0.9	0.9399	no
AFUA_1G09580		46.03	32.72	0.49	-0.78	0.29	0.9993	no	39.6	33.01	0.26	-0.42	0.56	0.9484	no	20.9	42.04	-1.01	1.81	0.03	0.0772	no
AFUA_1G09590		94.02	62.66	0.59	-0.88	0.19	0.9915	no	75.65	63.25	0.26	-0.41	0.54	0.945	no	64.64	85.84	-0.41	0.72	0.33	0.4707	no
AFUA_1G09600		109.45	104.04	0.07	-0.15	0.86	0.9993	no	124.98	105.07	0.25	-0.51	0.51	0.9292	no	263.2	99.61	1.4	-3.12	0	0.0033	yes
AFUA_1G09610		72.81	93.24	-0.36	0.53	0.4	0.9993	no	71.67	94.31	-0.4	0.6	0.33	0.8376	no	47.22	66.18	-0.49	0.87	0.21	0.3387	no
AFUA_1G09620		19.02	21.52	-0.18	0.28	0.66	0.9993	no	18.59	21.77	-0.23	0.37	0.55	0.9472	no	19.51	17.28	0.18	-0.31	0.66	0.7645	no
AFUA_1G09630		60.08	53.32	0.17	-0.25	0.69	0.9993	no	52.73	53.95	-0.03	0.05	0.94	0.9972	no	49.25	54.6	-0.15	0.25	0.71	0.8	no
AFUA_1G09640		22.43	16.56	0.44	-0.68	0.26	0.9993	no	19.5	16.74	0.22	-0.35	0.57	0.9494	no	13.63	20.4	-0.58	1.03	0.13	0.2363	no
AFUA_1G09650		10.42	5.78	0.85	-1.14	0.11	0.8125	no	5.15	5.84	-0.18	0.24	0.73	0.9728	no	4.28	9.45	-1.14	1.67	0.03	0.0865	no
AFUA_1G09660		89.2	107.06	-0.26	0.5	0.5	0.9993	no	100.03	108.16	-0.11	0.22	0.76	0.976	no	247.68	81.19	1.61	-3.37	0	0.0005	yes
AFUA_1G09670		77.02	74.59	0.05	-0.08	0.91	0.9993	no	70.35	75.42	-0.1	0.17	0.8	0.9829	no	43	70.11	-0.71	1.35	0.06	0.1371	no
AFUA_1G09680		112.93	108.5	0.06	-0.12	0.89	0.9993	no	77.25	109.68	-0.51	1.11	0.19	0.7037	no	37.6	102.63	-1.45	3.28	0	0.0058	yes
AFUA_1G09690		18.13	30.39	-0.75	1.13	0.07	0.67	no	49.68	30.76	0.69	-1.04	0.1	0.5373	no	18.2	16.49	0.14	-0.25	0.71	0.8046	no
AFUA_1G09700		53.79	49.36	0.12	-0.23	0.79	0.9993	no	68.44	49.9	0.46	-0.96	0.25	0.7742	no	78.37	49.15	0.67	-1.44	0.12	0.2244	no
AFUA_1G09710		33.55	46.19	-0.46	2.18	0.51	0.9993	no	70.44	46.75	0.59	-3.2	0.33	0.8364	no	110.17	30.56	1.85	-10.22	0.01	0.0386	yes
AFUA_1G09720		20.98	19.47	0.11	-0.18	0.82	0.9993	no	20.47	19.66	0.06	-0.1	0.9	0.9912	no	43.67	19.1	1.19	-2.4	0.01	0.0272	yes
AFUA_1G09730		51.79	49.56	0.06	-0.11	0.88	0.9993	no	48.28	50.09	-0.05	0.09	0.9	0.9918	no	48.57	47.24	0.04	-0.08	0.92	0.9507	no
AFUA_1G09750		13.58	11.65	0.22	-0.33	0.66	0.9993	no	13.42	11.78	0.19	-0.29	0.7	0.9689	no	9.4	12.4	-0.4	0.65	0.43	0.5651	no
AFUA_1G09754		46.9	39.44	0.25	-0.53	0.59	0.9993	no	56.15	39.82	0.5	-1.1	0.27	0.7899	no	45.11	42.68	0.08	-0.2	0.86	0.9105	no
AFUA_1G09757		111.47	73.82	0.59	-2.2	0.23	0.9993	no	75.66	74.61	0.02	-0.07	0.97	0.9972	no	108.8	101.37	0.1	-0.44	0.82	0.8831	no
AFUA_1G09760		11.37	11.1	0.03	-0.05	0.93	0.9993	no	8.3	11.21	-0.43	0.67	0.28	0.7984	no	5.83	10.33	-0.83	1.34	0.06	0.1275	no
AFUA_1G09770		45.39	37.75	0.27	-0.41	0.51	0.9993	no	50.34	38.18	0.4	-0.62	0.32	0.8302	no	31.45	41.36	-0.39	0.71	0.31	0.4416	no
AFUA_1G09780		75.42	85.03	-0.17	0.28	0.67	0.9993	no	76.19	86.04	-0.18	0.29	0.67	0.9663	no	133.89	68.47	0.97	-1.83	0.02	0.0511	no
AFUA_1G09790		10.98	11.32	-0.05	0.07	0.91	0.9993	no	13.96	11.44	0.29	-0.46	0.45	0.9095	no	13.2	10	0.4	-0.69	0.3	0.4399	no
AFUA_1G09800		295.73	212.48	0.48	-0.71	0.3	0.9993	no	330.05	214.57	0.62	-0.99	0.15	0.6468	no	324.19	269.7	0.27	-0.46	0.55	0.6739	no
AFUA_1G09810		329.17	372.7	-0.18	0.4	0.66	0.9993	no	260.14	376.7	-0.53	1.21	0.18	0.6943	no	259	299.1	-0.21	0.54	0.61	0.7228	no
AFUA_1G09820		15.63	15.13	0.05	-0.07	0.91	0.9993	no	20.66	15.3	0.43	-0.67	0.27	0.7919	no	21.82	14.2	0.62	-1.09	0.11	0.2058	no
AFUA_1G09830		183.77	204.73	-0.16	0.25	0.73	0.9993	no	207.01	206.58	0	0	0.99	0.9984	no	317.43	167.51	0.92	-1.76	0.03	0.0759	no
AFUA_1G09840	tim44	45.23	42.78	0.08	-0.13	0.84	0.9993	no	57.15	43.25	0.4	-0.69	0.3	0.8145	no	77.17	41.27	0.9	-1.65	0.03	0.0743	no
AFUA_1G09850		71.62	59.55	0.27	-0.55	0.53	0.9993	no	72.1	60.22	0.26	-0.57	0.51	0.9278	no	164.71	65.31	1.33	-3.25	0	0.0081	yes
AFUA_1G09870		24.14	24.41	-0.02	0.02	0.97	0.9993	no	20.94	24.69	-0.24	0.36	0.55	0.9459	no	15.29	21.93	-0.52	0.89	0.19	0.3107	no
AFUA_1G09880		14.01	9.96	0.49	-0.73	0.29	0.9993	no	13.62	10.07	0.44	-0.67	0.33	0.8344	no	10.55	12.76	-0.27	0.46	0.55	0.6767	no
AFUA_1G09890		696.2	563.15	0.31	-1.86	0.49	0.9993	no	665.52	568.31	0.23	-1.41	0.6	0.957	no	748.79	635.45	0.24	-1.7	0.57	0.6875	no
AFUA_1G09900		20.36	16.18	0.33	-0.5	0.46	0.9993	no	11.56	16.34	-0.5	0.76	0.25	0.7742	no	8.8	18.58	-1.08	1.77	0.02	0.064	no
AFUA_1G09910		8.96	6.94	0.37	-0.47	0.49	0.9993	no	7.45	7	0.09	-0.12	0.85	0.9885	no	5.84	8.19	-0.49	0.72	0.33	0.4613	no
AFUA_1G09920		24.03	24.63	-0.04	0.06	0.94	0.9993	no	25.27	24.85	0.02	-0.04	0.96	0.9972	no	24.69	21.9	0.17	-0.34	0.7	0.7972	no
AFUA_1G09930	gcy1	244	278.82	-0.19	0.29	0.69	0.9993	no	243.79	281.15	-0.21	0.27	0.71	0.9694	no	54.74	222.49	-2.02	4.08	0	0.0005	yes
AFUA_1G09940		694.23	854.19	-0.3	0.4	0.54	0.9993	no	686.52	863.65	-0.33	0.48	0.48	0.9187	no	446.64	631.91	-0.5	0.81	0.28	0.409	no
AFUA_1G09950		67.3	56.18	0.26	-0.49	0.5	0.9993	no	69.42	56.74	0.29	-0.56	0.45	0.9082	no	92.57	61.26	0.6	-1.29	0.12	0.2207	no
AFUA_1G09960		51.01	55.75	-0.13	0.24	0.75	0.9993	no	35.19	56.3	-0.68	1.27	0.09	0.5347	no	62.69	46.4	0.43	-0.92	0.26	0.3969	no
AFUA_1G09970		131.26	132.83	-0.02	0.03	0.96	0.9993	no	249.23	134.21	0.89	-1.52	0.03	0.3252	no	349.99	119.71	1.55	-2.87	0	0.0031	yes
AFUA_1G09980		8.77	7.36	0.25	-0.34	0.63	0.9993	no	8.15	7.43	0.13	-0.19	0.79	0.9825	no	4.61	7.99	-0.79	1.18	0.15	0.2563	no
AFUA_1G10012		17.22	23.39	-0.44	0.62	0.29	0.9993	no	23.05	23.66	-0.04	0.05	0.93	0.9961	no	41.67	15.64	1.41	-2.27	0	0.0068	yes
AFUA_1G10020		327.31	342.55	-0.07	0.1	0.9	0.9993	no	256.43	347.12	-0.44	0.73	0.39	0.87	no	11.61	296.19	-4.67	8.34	0	0.0005	yes
AFUA_1G10030		97.5	144.78	-0.57	0.92	0.17	0.9532	no	48.55	146.36	-1.59	2.66	0	0.0051	yes	34.42	88.74	-1.37	2.62	0	0.0025	yes
AFUA_1G10040		93.94	111.25	-0.24	0.42	0.54	0.9993	no	104.14	112.39	-0.11	0.19	0.78	0.979	no	201	85.57	1.23	-2.37	0	0.0098	yes
AFUA_1G10050		52.96	65.94	-0.32	0.42	0.48	0.9993	no	99.18	66.74	0.57	-0.74	0.22	0.7462	no	91.78	48.13	0.93	-1.48	0.03	0.0771	no
AFUA_1G10060		59.51	67.06	-0.17	0.4	0.7	0.9993	no	74.23	67.69	0.13	-0.31	0.76	0.9757	no	26.57	54.11	-1.03	2.53	0.03	0.0845	no
AFUA_1G10080	zafA	125.03	111.49	0.17	-0.21	0.75	0.9993	no	83.58	112.91	-0.43	0.61	0.34	0.8426	no	25.81	113.26	-2.13	3.47	0	0.0005	yes
AFUA_1G10090		105.96	160.05	-0.6	1.18	0.18	0.9659	no	135.2	161.36	-0.26	0.51	0.56	0.9478	no	136.83	96.54	0.5	-1.26	0.2	0.3244	no
AFUA_1G10100		19.76	34.46	-0.8	1.34	0.07	0.6573	no	18.21	34.8	-0.93	1.62	0.03	0.2928	no	25.23	17.99	0.49	-0.91	0.26	0.3964	no
AFUA_1G10110		42.92	26.67	0.69	-1.21	0.11	0.836	no	19.7	26.94	-0.45	0.74	0.33	0.8356	no	4.47	38.99	-3.12	5.21	0	0.0005	yes
AFUA_1G10120		8.08	4.25	0.93	-1.2	0.09	0.7359	no	3.3	4.3	-0.38	0.47	0.5	0.9241	no	1.36	7.33	-2.43	3.04	0	0.0085	yes
AFUA_1G10130		637.38	841.71	-0.4	0.53	0.44	0.9993	no	1208.35	851.68	0.5	-0.71	0.29	0.8131	no	2131.11	579.3	1.88	-2.81	0	0.0058	yes
AFUA_1G10140		2.07	2.96	-0.52	0.57	0.47	0.9993	no	2.55	2.99	-0.23	0.29	0.71	0.9692	no	3.13	1.87	0.74	-0.88	0.32	0.4512	no
AFUA_1G10150		0.35	1.65	-2.25	1.6	0.08	0.7158	no	1.52	1.67	-0.13	0.14	0.86	0.9889	no	0.2	0.31	-0.68	0	1	1	no
AFUA_1G10160		0	0.11	#NUM!	0	1	1	no	0.21	0.11	0.87	0	1	1	no	0	0	#DIV/0!	0	1	1	no
AFUA_1G10170		1.39	0.66	1.06	-0.91	0.23	0.9993	no	2.94	0.67	2.13	-2.04	0.02	0.2347	no	0.29	1.27	-2.15	0	1	1	no
AFUA_1G10180		2.52	2.27	0.15	-0.16	0.83	0.9993	no	10.67	2.3	2.22	-3	0	0.0396	yes	2.96	2.28	0.38	-0.46	0.61	0.7242	no
AFUA_1G10190		47	77.12	-0.71	1.14	0.08	0.7295	no	57.47	78.05	-0.44	0.7	0.3	0.816	no	37.9	42.73	-0.17	0.33	0.66	0.7645	no
AFUA_1G10200		24.95	31.5	-0.34	0.52	0.41	0.9993	no	35.97	31.87	0.17	-0.27	0.67	0.9669	no	55.76	22.68	1.3	-2.34	0	0.0051	yes
AFUA_1G10210		75.42	82.31	-0.13	0.19	0.76	0.9993	no	84.68	83.15	0.03	-0.04	0.94	0.9972	no	56.86	68.68	-0.27	0.48	0.49	0.6222	no
AFUA_1G10220		123.66	76.96	0.68	-0.99	0.12	0.842	no	95.01	77.73	0.29	-0.42	0.51	0.9262	no	72.95	112.61	-0.63	1.07	0.13	0.2422	no
AFUA_1G10230	zfpB	19.72	26.69	-0.44	0.76	0.38	0.9993	no	22.95	26.93	-0.23	0.41	0.63	0.9624	no	13.64	17.94	-0.4	0.75	0.44	0.5726	no
AFUA_1G10240		12.66	11.79	0.1	-0.31	0.9	0.9993	no	6.43	11.9	-0.89	2.66	0.27	0.7909	no	11.35	11.52	-0.02	0.07	0.98	0.9889	no
AFUA_1G10250		2.03	16.24	-3	7.27	0.26	0.9993	no	7.93	16.34	-1.04	4.06	0.31	0.8242	no	12.61	1.86	2.76	-5.77	0.26	0.3912	no
AFUA_1G10260		0.28	3.05	-3.45	2.39	0.07	0.6588	no	1.48	3.08	-1.05	1.29	0.12	0.5946	no	2.14	0.26	3.07	-2.08	0.15	0.2573	no
AFUA_1G10270		35.58	68.26	-0.94	1.62	0.03	0.4018	no	59.62	69.13	-0.21	0.38	0.61	0.9585	no	145.22	32.38	2.17	-4.4	0	0.0005	yes
AFUA_1G10280		28.23	27.9	0.02	-0.03	0.97	0.9993	no	28.04	28.19	-0.01	0.01	0.99	0.998	no	48.24	25.69	0.91	-1.77	0.02	0.0679	no
AFUA_1G10290		22.04	21.28	0.05	-0.08	0.9	0.9993	no	20.78	21.53	-0.05	0.08	0.9	0.9916	no	16.68	20.06	-0.27	0.46	0.49	0.6271	no
AFUA_1G10300		15.29	8.84	0.79	-1.45	0.26	0.9993	no	9.31	8.95	0.06	-0.11	0.93	0.9961	no	8.67	13.84	-0.67	1.4	0.34	0.4734	no
AFUA_1G10310		54.96	54.59	0.01	-0.02	0.98	0.9993	no	83.18	55.21	0.59	-0.9	0.15	0.6568	no	108.06	50.04	1.11	-1.96	0.01	0.0217	yes
AFUA_1G10320		24.65	28.22	-0.19	0.31	0.62	0.9993	no	26.68	28.55	-0.1	0.15	0.8	0.9839	no	35.79	22.42	0.68	-1.23	0.08	0.1574	no
AFUA_1G10330		21.38	29.64	-0.47	0.77	0.24	0.9993	no	27.65	29.96	-0.12	0.2	0.76	0.9757	no	16.05	19.49	-0.28	0.5	0.49	0.6256	no
AFUA_1G10340		75.28	55.95	0.43	-0.85	0.3	0.9993	no	89.97	56.51	0.67	-1.42	0.09	0.5229	no	97.56	68.65	0.51	-1.17	0.2	0.3267	no
AFUA_1G10350	pgkA	1538.65	1459.29	0.08	-0.1	0.89	0.9993	no	1219.87	1475.04	-0.27	0.4	0.55	0.9472	no	2131.35	1398.08	0.61	-0.87	0.26	0.3891	no
AFUA_1G10355		557.16	717.91	-0.37	2.29	0.36	0.9993	no	531.97	725.32	-0.45	2.9	0.25	0.7742	no	848.78	507.64	0.74	-5.25	0.06	0.1359	no
AFUA_1G10360		42.28	52.5	-0.31	0.46	0.46	0.9993	no	38.49	53.16	-0.47	0.69	0.27	0.7899	no	23.97	38.44	-0.68	1.24	0.08	0.1641	no
AFUA_1G10370		113.89	152.26	-0.42	0.61	0.35	0.9993	no	83.93	154.06	-0.88	1.33	0.04	0.3594	no	21.17	103.57	-2.29	4.03	0	0.0005	yes
AFUA_1G10380	nrps1	36.88	11.44	1.69	-1.73	0	0.1298	no	20.7	11.58	0.84	-0.94	0.11	0.5609	no	36.99	33.38	0.15	-0.18	0.78	0.8492	no
AFUA_1G10390	abcB	56.7	12.7	2.16	-2.63	0	0.0114	yes	9.22	12.86	-0.48	0.67	0.26	0.7891	no	13.87	51.35	-1.89	2.76	0	0.0016	yes
AFUA_1G10400		13.13	13.73	-0.06	0.1	0.87	0.9993	no	16.78	13.89	0.27	-0.42	0.48	0.9183	no	16.71	11.95	0.48	-0.84	0.21	0.3367	no
AFUA_1G10410		48.85	77.78	-0.67	1.22	0.09	0.7483	no	60.31	78.62	-0.38	0.71	0.32	0.8268	no	74.96	44.45	0.75	-1.54	0.06	0.1269	no
AFUA_1G10420		6.7	4.13	0.7	-0.88	0.28	0.9993	no	4.63	4.17	0.15	-0.19	0.82	0.9856	no	1.24	6.13	-2.31	2.55	0.02	0.0592	no
AFUA_1G10430		180.69	119.63	0.59	-1.22	0.13	0.8816	no	110.62	120.99	-0.13	0.27	0.74	0.9728	no	105.73	164.32	-0.64	1.5	0.1	0.1907	no
AFUA_1G10440		26.34	20.88	0.33	-0.49	0.44	0.9993	no	40.49	21.09	0.94	-1.54	0.02	0.2241	no	61.49	24.07	1.35	-2.25	0	0.0121	yes
AFUA_1G10450		12.22	11.88	0.04	-0.06	0.92	0.9993	no	12.45	12.01	0.05	-0.08	0.89	0.9904	no	7.54	11.12	-0.56	0.93	0.18	0.3043	no
AFUA_1G10460		58.83	48.71	0.27	-0.67	0.57	0.9993	no	37.27	49.18	-0.4	0.97	0.42	0.8932	no	33.94	53.56	-0.66	1.79	0.17	0.2894	no
AFUA_1G10465	tD(GUC)2	0	0	#DIV/0!	0	1	1	no	0	0	#DIV/0!	0	1	1	no	0	0	#DIV/0!	0	1	1	no
AFUA_1G10470		46.77	68.48	-0.55	0.82	0.19	0.9852	no	115.68	69.32	0.74	-1	0.11	0.5784	no	94.75	42.54	1.16	-2.05	0	0.0189	yes
AFUA_1G10480		3.75	5.72	-0.61	0.79	0.22	0.9993	no	10.86	5.78	0.91	-1.3	0.04	0.3584	no	7.13	3.41	1.06	-1.58	0.03	0.0742	no
AFUA_1G10490		31.89	41.02	-0.36	0.63	0.37	0.9993	no	47.67	41.44	0.2	-0.37	0.6	0.957	no	126.53	29.07	2.12	-4.16	0	0.0005	yes
AFUA_1G10497		97.82	102.08	-0.06	0.13	0.87	0.9993	no	100.1	103.16	-0.04	0.09	0.91	0.993	no	104.95	89.04	0.24	-0.56	0.53	0.6595	no
AFUA_1G10510		571.14	563.04	0.02	-0.04	0.96	0.9993	no	1212.87	569.13	1.09	-2.14	0.01	0.2118	no	2854.16	520.67	2.45	-5.09	0	0.0005	yes
AFUA_1G10525		24.32	25.64	-0.08	0.12	0.84	0.9993	no	18.56	25.92	-0.48	0.78	0.21	0.7335	no	19.02	22.13	-0.22	0.39	0.57	0.6913	no
AFUA_1G10540		21.7	17.5	0.31	-0.49	0.44	0.9993	no	15.17	17.7	-0.22	0.36	0.57	0.9514	no	11.5	19.73	-0.78	1.36	0.06	0.1275	no
AFUA_1G10550		10.32	18.08	-0.81	1.26	0.1	0.7925	no	22.47	18.29	0.3	-0.5	0.5	0.9262	no	34.31	9.38	1.87	-3.41	0	0.0022	yes
AFUA_1G10560		62.74	42.09	0.58	-0.8	0.23	0.9993	no	94.43	42.5	1.15	-1.95	0	0.1031	no	85.06	57.43	0.57	-0.91	0.22	0.3484	no
AFUA_1G10570		44.78	58.47	-0.38	0.68	0.4	0.9993	no	56.08	59.05	-0.07	0.15	0.85	0.9889	no	48.13	40.94	0.23	-0.47	0.6	0.7186	no
AFUA_1G10580		118.41	102.42	0.21	-0.3	0.63	0.9993	no	119.15	103.56	0.2	-0.3	0.63	0.9624	no	55.28	107.84	-0.96	1.65	0.02	0.0647	no
AFUA_1G10590		37.68	10.53	1.84	-2.7	0	0.0137	yes	12.35	10.67	0.21	-0.3	0.67	0.9677	no	2.76	34.16	-3.63	5.26	0	0.0005	yes
AFUA_1G10600		34.59	33.23	0.06	-0.09	0.88	0.9993	no	47.87	33.62	0.51	-0.78	0.22	0.7429	no	36.69	31.4	0.22	-0.4	0.57	0.6918	no
AFUA_1G10610		284.15	219.62	0.37	-0.85	0.36	0.9993	no	245.67	222.02	0.15	-0.36	0.7	0.9689	no	78.16	259.19	-1.73	4.41	0	0.0005	yes
AFUA_1G10620		16.35	27.61	-0.76	1.15	0.06	0.6199	no	24.1	27.94	-0.21	0.32	0.61	0.9585	no	27.59	14.87	0.89	-1.59	0.02	0.0625	no
AFUA_1G10630		828.48	1005.91	-0.28	0.38	0.58	0.9993	no	1122.63	1017.45	0.14	-0.21	0.76	0.9757	no	2219.53	754.79	1.56	-2.38	0	0.0138	yes
AFUA_1G10640		19.57	20.45	-0.06	0.1	0.89	0.9993	no	34.74	20.66	0.75	-1.34	0.07	0.4787	no	41.77	17.8	1.23	-2.4	0.01	0.0203	yes
AFUA_1G10645		31.76	42.45	-0.42	0.8	0.36	0.9993	no	54.9	42.89	0.36	-0.74	0.4	0.8797	no	36.16	28.96	0.32	-0.69	0.48	0.6159	no
AFUA_1G10650		34.33	14.11	1.28	-1.88	0	0.0853	no	14.17	14.27	-0.01	0.01	0.98	0.9972	no	8.1	31.15	-1.94	3.2	0	0.0005	yes
AFUA_1G10660		19.29	18.14	0.09	-0.14	0.83	0.9993	no	18.49	18.34	0.01	-0.02	0.98	0.9972	no	16.54	17.55	-0.09	0.15	0.83	0.8916	no
AFUA_1G10670		71.52	81.38	-0.19	0.31	0.63	0.9993	no	68.99	82.23	-0.25	0.43	0.52	0.9317	no	60.97	65.09	-0.09	0.18	0.8	0.87	no
AFUA_1G10690		16.21	21.56	-0.41	0.65	0.3	0.9993	no	18.93	21.8	-0.2	0.33	0.6	0.957	no	25.42	14.75	0.79	-1.4	0.04	0.107	no
AFUA_1G10700		89.79	90.1	0	0.01	0.99	0.9993	no	82.96	90.99	-0.13	0.27	0.73	0.9728	no	86.4	81.75	0.08	-0.18	0.84	0.894	no
AFUA_1G10710		33	36.57	-0.15	0.25	0.71	0.9993	no	38.92	36.96	0.07	-0.13	0.84	0.9882	no	34.47	30.05	0.2	-0.38	0.61	0.727	no
AFUA_1G10720		4.99	5.33	-0.1	0.13	0.84	0.9993	no	5.7	5.39	0.08	-0.11	0.86	0.9889	no	8.83	4.53	0.96	-1.48	0.04	0.0942	no
AFUA_1G10730		1.1	0.98	0.17	0	1	1	no	1.37	0.99	0.46	-0.49	0.45	0.9097	no	2.19	1	1.13	-1.34	0.07	0.1446	no
AFUA_1G10740		126.81	111.54	0.19	-0.57	0.67	0.9993	no	129.69	112.76	0.2	-0.65	0.62	0.9624	no	192.9	115.21	0.74	-2.67	0.08	0.1574	no
AFUA_1G10750		22.38	21.7	0.04	-0.07	0.91	0.9993	no	19.44	21.94	-0.17	0.29	0.65	0.9644	no	25.46	20.33	0.32	-0.59	0.41	0.5478	no
AFUA_1G10760		17.57	14.66	0.26	-0.37	0.54	0.9993	no	25.49	14.83	0.78	-1.24	0.04	0.3595	no	40.74	16.06	1.34	-2.13	0	0.0122	yes
AFUA_1G10770		33.78	14.91	1.18	-1.44	0.03	0.4458	no	40.03	15.03	1.41	-1.72	0.02	0.2292	no	16.67	30.95	-0.89	1.31	0.09	0.1745	no
AFUA_1G10780		62.74	120.55	-0.94	1.2	0.07	0.6981	no	69.56	121.5	-0.8	1.07	0.11	0.577	no	127.86	57.35	1.16	-1.94	0.01	0.0361	yes
AFUA_1G10790		55.62	7.94	2.81	-3.89	0	0.0036	yes	9.7	8.03	0.27	-0.41	0.5	0.9262	no	2.58	50.47	-4.29	6.2	0	0.0005	yes
AFUA_1G10800		54.05	49.18	0.14	-0.23	0.75	0.9993	no	52.12	49.63	0.07	-0.13	0.86	0.9889	no	44.18	49.34	-0.16	0.31	0.7	0.7975	no
AFUA_1G10810		81.59	98.39	-0.27	0.48	0.49	0.9993	no	84.28	99.44	-0.24	0.42	0.53	0.9401	no	100.17	74.23	0.43	-0.87	0.26	0.3934	no
AFUA_1G10820		83.02	94.34	-0.18	0.39	0.64	0.9993	no	171.27	95.28	0.85	-1.82	0.03	0.3112	no	250.59	75.54	1.73	-4.17	0	0.0005	yes
AFUA_1G10830		2.24	2.21	0.02	-0.02	0.97	0.9993	no	2.67	2.23	0.26	-0.3	0.64	0.9633	no	2.76	2.04	0.44	-0.57	0.43	0.5673	no
AFUA_1G10840		68.64	55.45	0.31	-0.62	0.48	0.9993	no	124.78	55.98	1.16	-2.53	0	0.1209	no	69.7	62.56	0.16	-0.36	0.71	0.8012	no
AFUA_1G10850		901.64	944.58	-0.07	0.31	0.87	0.9993	no	1006.03	953.31	0.08	-0.36	0.86	0.9889	no	933.01	822.78	0.18	-0.98	0.66	0.7634	no
AFUA_1G10860		19.1	17.33	0.14	-0.22	0.72	0.9993	no	28.81	17.53	0.72	-1.1	0.08	0.4882	no	38.86	17.36	1.16	-2.04	0	0.0148	yes
AFUA_1G10870		0.93	2.05	-1.14	1.05	0.2	0.9993	no	2.62	2.07	0.34	-0.42	0.6	0.9582	no	3.92	0.85	2.2	-2.2	0.04	0.0944	no
AFUA_1G10880	pmcA	23.83	15.57	0.61	-0.91	0.13	0.8751	no	16.62	15.74	0.08	-0.12	0.84	0.9876	no	11.61	21.73	-0.9	1.53	0.02	0.0656	no
AFUA_1G10890		6.26	4.87	0.36	-0.47	0.49	0.9993	no	3.09	4.92	-0.67	0.85	0.21	0.7304	no	3.87	5.69	-0.56	0.8	0.28	0.4111	no
AFUA_1G10900		37.58	37.18	0.02	-0.03	0.97	0.9993	no	23.76	37.56	-0.66	1.14	0.09	0.5291	no	23.28	34.19	-0.55	1.06	0.16	0.2803	no
AFUA_1G10910	tubA	569.64	501.47	0.18	-0.26	0.71	0.9993	no	775.59	506.87	0.61	-0.9	0.18	0.6965	no	1080.56	518.42	1.06	-1.65	0.03	0.0832	no
AFUA_1G10920		42.91	48.63	-0.18	0.32	0.65	0.9993	no	48.99	49.15	0	0.01	0.99	0.998	no	70.39	39.02	0.85	-1.7	0.03	0.0732	no
AFUA_1G10930		760.22	461.22	0.72	-0.63	0.36	0.9993	no	417.71	464.43	-0.15	0.14	0.83	0.9874	no	38.73	696.76	-4.17	4.98	0	0.0005	yes
AFUA_1G10940		16.24	13.1	0.31	-0.47	0.44	0.9993	no	11.48	13.24	-0.21	0.32	0.59	0.957	no	7.64	14.79	-0.95	1.62	0.02	0.0512	no
AFUA_1G10950		99.3	82.67	0.26	-0.48	0.5	0.9993	no	70.64	83.61	-0.24	0.46	0.52	0.9345	no	86.09	90.35	-0.07	0.15	0.86	0.9055	no
AFUA_1G10960		94.44	118.59	-0.33	0.82	0.43	0.9993	no	110.86	119.84	-0.11	0.3	0.77	0.9768	no	145.05	86.07	0.75	-2.14	0.07	0.142	no
AFUA_1G10970		81.05	76.88	0.08	-0.11	0.86	0.9993	no	98.87	77.74	0.35	-0.5	0.41	0.8914	no	101.71	73.68	0.47	-0.76	0.26	0.3973	no
AFUA_1G10980		26.42	21.5	0.3	-0.46	0.49	0.9993	no	14.96	21.76	-0.54	0.88	0.18	0.7023	no	7.83	23.96	-1.61	2.68	0	0.0038	yes
AFUA_1G10990		25.11	22.34	0.17	-0.25	0.72	0.9993	no	37.78	22.57	0.74	-1.31	0.07	0.4772	no	41.76	22.97	0.86	-1.51	0.06	0.1387	no
AFUA_1G11000		8.17	8.48	-0.05	0.08	0.9	0.9993	no	5.31	8.57	-0.69	1	0.11	0.5784	no	2.55	7.43	-1.54	2.26	0	0.0142	yes
AFUA_1G11010		5.15	6.55	-0.35	0.45	0.57	0.9993	no	6.06	6.61	-0.12	0.15	0.85	0.9884	no	2.24	4.68	-1.07	1.42	0.12	0.2231	no
AFUA_1G11020		0.05	0.13	-1.5	0	1	1	no	0.19	0.13	0.52	0	1	1	no	0	0.04	#NUM!	0	1	1	no
AFUA_1G11030		0.09	0.08	0.17	0	1	1	no	0.05	0.08	-0.55	0	1	1	no	0	0.08	#NUM!	0	1	1	no
AFUA_1G11040		3.87	2.7	0.52	-0.63	0.44	0.9993	no	3.13	2.72	0.2	-0.23	0.77	0.9772	no	1.04	3.52	-1.76	1.95	0.05	0.1105	no
AFUA_1G11050		1.48	0.68	1.13	-1.05	0.13	0.8748	no	2.02	0.68	1.56	-1.6	0.02	0.2704	no	1.11	1.35	-0.29	0	1	1	no
AFUA_1G11055	tG(GCC)2	0	0	#DIV/0!	0	1	1	no	0	0	#DIV/0!	0	1	1	no	0	0	#DIV/0!	0	1	1	no
AFUA_1G11060		80.72	81.82	-0.02	0.03	0.96	0.9993	no	62.29	82.78	-0.41	0.75	0.29	0.8092	no	18.8	73.38	-1.96	3.75	0	0.0005	yes
AFUA_1G11070		24.33	26.02	-0.1	0.16	0.8	0.9993	no	25.34	26.3	-0.05	0.09	0.89	0.9904	no	21.3	22.15	-0.06	0.1	0.88	0.9247	no
AFUA_1G11080	kin1	42.29	33.21	0.35	-0.52	0.4	0.9993	no	32.78	33.58	-0.04	0.05	0.93	0.9961	no	27.27	38.41	-0.49	0.84	0.22	0.3517	no
AFUA_1G11090	clrD	29.96	19.76	0.6	-0.99	0.14	0.9023	no	24.5	19.97	0.3	-0.5	0.46	0.9099	no	27.04	27.29	-0.01	0.03	0.97	0.9855	no
AFUA_1G11100		9.37	7.71	0.28	-0.43	0.66	0.9993	no	8.1	7.78	0.06	-0.09	0.92	0.9957	no	10	8.53	0.23	-0.41	0.7	0.7969	no
AFUA_1G11110	cch1	18.89	16.53	0.19	-0.28	0.63	0.9993	no	15.35	16.72	-0.12	0.18	0.76	0.9757	no	15.79	17.19	-0.12	0.21	0.75	0.8335	no
AFUA_1G11120		127.54	149.42	-0.23	0.41	0.57	0.9993	no	152.85	150.94	0.02	-0.03	0.96	0.9972	no	275.6	116.07	1.25	-2.52	0	0.0106	yes
AFUA_1G11130		871.68	969.34	-0.15	0.29	0.74	0.9993	no	1975.7	980.44	1.01	-1.89	0.03	0.3099	no	4497.3	793.95	2.5	-5.06	0	0.0005	yes
AFUA_1G11140		14.31	12.82	0.16	-0.24	0.74	0.9993	no	14.99	12.95	0.21	-0.34	0.64	0.9633	no	14.65	13.04	0.17	-0.29	0.72	0.8097	no
AFUA_1G11150	ksrA	42.56	42.62	0	0	1	0.9993	no	40.25	43.06	-0.1	0.18	0.8	0.9829	no	30.23	38.78	-0.36	0.71	0.36	0.499	no
AFUA_1G11160		21.92	18.1	0.28	-0.4	0.53	0.9993	no	30.05	18.28	0.72	-1.17	0.07	0.4529	no	31.21	20.03	0.64	-1.07	0.13	0.2377	no
AFUA_1G11170		0.66	1.14	-0.79	0	1	1	no	11.47	1.16	3.31	-3.84	0	0.0051	yes	2.69	0.6	2.16	-2.47	0	0.0131	yes
AFUA_1G11180	hsp78	272.74	381.08	-0.48	0.6	0.34	0.9993	no	520.03	385.68	0.43	-0.54	0.39	0.8765	no	499.57	248.28	1.01	-1.48	0.04	0.091	no
AFUA_1G11190		1716.02	1469.48	0.22	-0.37	0.64	0.9993	no	1992.43	1484.92	0.42	-0.75	0.37	0.8601	no	1922.84	1562.56	0.3	-0.57	0.53	0.6571	no
AFUA_1G11200		65.08	67.66	-0.06	0.12	0.9	0.9993	no	84.29	68.38	0.3	-0.69	0.44	0.9041	no	135.08	59.18	1.19	-2.96	0	0.0151	yes
AFUA_1G11210		16.59	7.54	1.14	-4.47	0.27	0.9993	no	19.74	7.64	1.37	-5.86	0.14	0.639	no	34.19	15.04	1.18	-5.72	0.19	0.3108	no
AFUA_1G11220		9900.22	8468.12	0.23	-0.42	0.69	0.9993	no	9009.02	8551.19	0.08	-0.15	0.89	0.9902	no	7227.98	9022.88	-0.32	0.71	0.55	0.6765	no
AFUA_1G11230	hmg2	0.13	0.32	-1.32	0	1	1	no	0.25	0.33	-0.4	0	1	1	no	0.11	0.12	-0.08	0	1	1	no
AFUA_1G11240		8.41	0	#DIV/0!	0	1	1	no	2.14	0	#DIV/0!	0	1	1	no	0	7.59	#NUM!	0	1	1	no
AFUA_1G11250		43.81	16.96	1.37	-2.16	0	0.0552	no	11.22	17.12	-0.61	0.89	0.18	0.6947	no	4.26	39.79	-3.23	5.15	0	0.0005	yes
AFUA_1G11260		8.32	1.32	2.66	-4.13	0.06	0.6095	no	2.06	1.33	0.63	0	1	1	no	0	7.56	#NUM!	nan	0	0.0005	yes
AFUA_1G11270		2.21	3.09	-0.48	0.53	0.42	0.9993	no	1.88	3.12	-0.73	0.82	0.22	0.7465	no	0.28	2.02	-2.86	2.49	0.02	0.0541	no
AFUA_1G11280		1.07	1.61	-0.59	0.55	0.44	0.9993	no	1.15	1.62	-0.5	0.52	0.47	0.9174	no	0	0.98	#NUM!	0	1	1	no
AFUA_1G11290		3.88	1.95	0.99	-0.9	0.18	0.9659	no	2.87	1.96	0.55	-0.51	0.45	0.9097	no	0.6	3.55	-2.56	2.39	0.01	0.0247	yes
AFUA_1G11300		3.73	1.57	1.25	-1.22	0.13	0.8748	no	0.66	1.58	-1.27	1.06	0.19	0.7037	no	0.09	3.41	-5.23	2.18	0.24	0.3642	no
AFUA_1G11310		0.22	0.23	-0.05	0	1	1	no	0.26	0.23	0.2	0	1	1	no	0.05	0.2	-1.94	0	1	1	no
AFUA_1G11320		0.28	0.04	2.88	0	1	1	no	0.14	0.04	1.91	0	1	1	no	0	0.25	#NUM!	0	1	1	no
AFUA_1G11330		1.11	1.28	-0.21	0	1	1	no	0.66	1.29	-0.97	0.97	0.16	0.6714	no	0.31	1.01	-1.72	0	1	1	no
AFUA_1G11340		0.66	0.33	0.98	0	1	1	no	0.4	0.34	0.24	0	1	1	no	0.08	0.6	-2.96	0	1	1	no
AFUA_1G11350		0.64	0.41	0.64	0	1	1	no	0.48	0.41	0.22	0	1	1	no	0.63	0.58	0.1	0	1	1	no
AFUA_1G11360		6.43	5.61	0.2	-0.22	0.76	0.9993	no	7.1	5.65	0.33	-0.37	0.61	0.9616	no	0.42	5.88	-3.81	3.64	0.01	0.032	yes
AFUA_1G11370		4.07	3.57	0.19	-0.22	0.74	0.9993	no	3.79	3.6	0.07	-0.09	0.89	0.9902	no	1.88	3.72	-0.98	1.24	0.09	0.1819	no
AFUA_1G11380		25.16	18.82	0.42	-0.66	0.35	0.9993	no	8.86	18.99	-1.1	1.66	0.02	0.253	no	7.48	22.95	-1.62	2.7	0	0.0083	yes
AFUA_1G11390		42.88	22.37	0.94	-1.47	0.03	0.3946	no	10.73	22.59	-1.07	1.69	0.01	0.1933	no	7.3	39	-2.42	3.93	0	0.0005	yes
AFUA_1G11400		14.69	26.19	-0.83	1.32	0.08	0.7243	no	16.98	26.51	-0.64	1.07	0.16	0.6601	no	7.55	13.35	-0.82	1.35	0.11	0.2086	no
AFUA_1G11410		13.94	24.44	-0.81	1.25	0.07	0.6576	no	15.99	24.73	-0.63	1.02	0.13	0.6231	no	19.73	12.68	0.64	-1.12	0.14	0.2513	no
AFUA_1G11420		120.19	100.74	0.25	-0.32	0.58	0.9993	no	108.24	101.88	0.09	-0.12	0.84	0.988	no	87.57	109.23	-0.32	0.48	0.47	0.6088	no
AFUA_1G11430		0.9	3.83	-2.08	2.3	0.21	0.9993	no	14.16	3.88	1.87	-4.27	0.04	0.3397	no	13.37	0.83	4.01	-5.19	0.22	0.3452	no
AFUA_1G11440		17.54	17.67	-0.01	0.02	0.98	0.9993	no	14.26	17.86	-0.32	0.52	0.42	0.8949	no	19.98	15.95	0.33	-0.57	0.43	0.5682	no
AFUA_1G11450		38.97	35.13	0.15	-0.18	0.76	0.9993	no	27.51	35.57	-0.37	0.48	0.4	0.8864	no	16.43	35.36	-1.11	1.73	0.01	0.0345	yes
AFUA_1G11460	bgt1	834.34	1057.23	-0.34	0.51	0.49	0.9993	no	1107.44	1069.5	0.05	-0.08	0.91	0.9949	no	606	760.2	-0.33	0.59	0.47	0.6052	no
AFUA_1G11470		69.75	73.25	-0.07	0.14	0.86	0.9993	no	75.7	73.95	0.03	-0.07	0.93	0.9972	no	88.23	63.53	0.47	-1.12	0.23	0.3577	no
AFUA_1G11480		246.79	270.32	-0.13	0.28	0.76	0.9993	no	260.34	272.83	-0.07	0.13	0.88	0.9902	no	236.43	224.9	0.07	-0.18	0.85	0.9032	no
AFUA_1G11490		37.97	32.48	0.23	-0.37	0.57	0.9993	no	34.12	32.83	0.06	-0.09	0.89	0.9902	no	36.04	34.52	0.06	-0.11	0.87	0.9179	no
AFUA_1G11500	erg27	25.53	35.76	-0.49	0.83	0.22	0.9993	no	23.32	36.14	-0.63	1.1	0.11	0.5598	no	71.59	23.23	1.62	-3.14	0	0.0005	yes
AFUA_1G11510		40.29	22.94	0.81	-1.38	0.06	0.6342	no	34.26	23.16	0.57	-1	0.17	0.682	no	22.88	36.72	-0.68	1.31	0.1	0.2005	no
AFUA_1G11520		4.07	4.29	-0.07	0.09	0.88	0.9993	no	4.62	4.34	0.09	-0.12	0.85	0.9882	no	3.45	3.7	-0.1	0.15	0.83	0.8903	no
AFUA_1G11530		33.92	46.77	-0.46	0.74	0.33	0.9993	no	31.48	47.11	-0.58	0.93	0.23	0.7473	no	31.23	30.86	0.02	-0.03	0.97	0.9815	no
AFUA_1G11535		100.42	84.1	0.26	-0.87	0.6	0.9993	no	84.58	84.96	-0.01	0.02	0.99	0.998	no	155.63	91.56	0.77	-3.09	0.1	0.1895	no
AFUA_1G11540		92.52	120.32	-0.38	0.65	0.38	0.9993	no	159.76	121.52	0.39	-0.72	0.32	0.8309	no	299.02	84.47	1.82	-3.49	0	0.0005	yes
AFUA_1G11550		74.77	79.8	-0.09	0.16	0.81	0.9993	no	95.77	80.68	0.25	-0.43	0.53	0.9378	no	231.82	68.11	1.77	-3.33	0	0.0009	yes
AFUA_1G11560		3.64	13.07	-1.84	2.39	0	0.0946	no	10.84	13.21	-0.29	0.43	0.55	0.9459	no	9.65	3.32	1.54	-2.17	0.01	0.0392	yes
AFUA_1G11570		1.2	3.91	-1.7	1.74	0.03	0.4026	no	5.29	3.94	0.42	-0.54	0.45	0.9097	no	1.93	1.09	0.82	-0.87	0.29	0.4224	no
AFUA_1G11580		2.45	1.78	0.46	-0.49	0.47	0.9993	no	4.56	1.8	1.34	-1.58	0.02	0.2659	no	5.27	2.22	1.25	-1.65	0.03	0.0866	no
AFUA_1G11590		4.66	5.9	-0.34	0.43	0.55	0.9993	no	4.3	5.96	-0.47	0.61	0.4	0.8801	no	5.09	4.23	0.27	-0.38	0.64	0.747	no
AFUA_1G11600		6.32	4.28	0.56	-0.71	0.34	0.9993	no	3.26	4.34	-0.41	0.52	0.48	0.9197	no	1.16	5.74	-2.31	2.78	0	0.0176	yes
AFUA_1G11610		11.78	12.62	-0.1	0.18	0.87	0.9993	no	16.12	12.74	0.34	-0.64	0.55	0.9472	no	12.46	10.73	0.22	-0.43	0.72	0.8101	no
AFUA_1G11620		4.13	4.16	-0.01	0.01	0.98	0.9993	no	4.85	4.2	0.21	-0.28	0.64	0.9633	no	5.4	3.75	0.52	-0.79	0.26	0.3934	no
AFUA_1G11630		7.71	6.99	0.14	-0.2	0.75	0.9993	no	17.74	7.07	1.33	-1.92	0	0.0862	no	16.89	7	1.27	-2.11	0	0.0146	yes
AFUA_1G11640		3.57	4.33	-0.28	0.37	0.67	0.9993	no	17.56	4.38	2	-2.97	0	0.0427	yes	8.48	3.25	1.38	-2.09	0.04	0.0911	no
AFUA_1G11650		2.77	2.04	0.44	-0.5	0.45	0.9993	no	14.53	2.06	2.82	-3.6	0	0.0051	yes	7.86	2.51	1.65	-2.34	0	0.013	yes
AFUA_1G11660		23.03	23.24	-0.01	0.02	0.97	0.9993	no	26.14	23.5	0.15	-0.25	0.69	0.9682	no	24.66	20.97	0.23	-0.42	0.55	0.6728	no
AFUA_1G11670		42.26	32.49	0.38	-1.2	0.52	0.9993	no	41.83	32.83	0.35	-1.16	0.53	0.9366	no	88.71	38.43	1.21	-4.65	0.03	0.0742	no
AFUA_1G11690		54.51	62.62	-0.2	0.34	0.61	0.9993	no	61.66	63.25	-0.04	0.06	0.93	0.9961	no	55.99	49.66	0.17	-0.34	0.66	0.761	no
AFUA_1G11700		35.05	32.73	0.1	-0.17	0.81	0.9993	no	33.82	33.05	0.03	-0.06	0.93	0.9961	no	76	31.94	1.25	-2.42	0	0.0095	yes
AFUA_1G11710		868.72	944.57	-0.12	0.22	0.8	0.9993	no	2068.78	955.01	1.12	-2.02	0.02	0.2344	no	3968.14	791.88	2.33	-4.44	0	0.0005	yes
AFUA_1G11715		0.88	0.73	0.27	0	1	1	no	0.46	0.74	-0.68	0	1	1	no	0	0.8	#NUM!	0	1	1	no
AFUA_1G11720		20.1	9.28	1.12	-1.69	0.01	0.2251	no	11.66	9.39	0.31	-0.48	0.46	0.9099	no	3.92	18.3	-2.22	3.52	0	0.0009	yes
AFUA_1G11730		1435.26	1478.82	-0.04	0.08	0.93	0.9993	no	1596.2	1493.45	0.1	-0.19	0.84	0.9876	no	1418.52	1307.66	0.12	-0.26	0.8	0.8632	no
AFUA_1G11740		13.26	14.36	-0.11	0.17	0.83	0.9993	no	9.8	14.48	-0.56	0.85	0.28	0.8003	no	19.81	12.07	0.71	-1.29	0.14	0.2493	no
AFUA_1G11760		72.67	59.38	0.29	-0.51	0.45	0.9993	no	51.29	60.02	-0.23	0.41	0.55	0.9459	no	37.37	66.1	-0.82	1.64	0.03	0.0799	no
AFUA_1G11770		111.54	157.66	-0.5	0.91	0.22	0.9993	no	146.51	159.41	-0.12	0.23	0.76	0.9762	no	102.49	101.38	0.02	-0.03	0.97	0.9815	no
AFUA_1G11780		48.81	57.01	-0.22	0.38	0.59	0.9993	no	61.4	57.68	0.09	-0.16	0.82	0.9871	no	36.3	44.36	-0.29	0.56	0.47	0.6004	no
AFUA_1G11790		15.95	31	-0.96	1.51	0.02	0.3779	no	29.74	31.29	-0.07	0.12	0.86	0.9889	no	24.64	14.53	0.76	-1.38	0.06	0.1325	no
AFUA_1G11800		87.33	49.35	0.82	-1.43	0.04	0.4854	no	67.04	49.93	0.43	-0.76	0.27	0.7919	no	35.42	79.46	-1.17	2.31	0	0.0144	yes
AFUA_1G11805	tP(AGG)1	0	0	#DIV/0!	0	1	1	no	0	0	#DIV/0!	0	1	1	no	0	0	#DIV/0!	0	1	1	no
AFUA_1G11810		8.48	11.1	-0.39	0.56	0.37	0.9993	no	7.14	11.21	-0.65	0.96	0.13	0.6214	no	3.6	7.73	-1.1	1.66	0.02	0.0671	no
AFUA_1G11820		0.82	0.87	-0.08	0	1	1	no	1.08	0.88	0.3	-0.29	0.66	0.9644	no	0.17	0.75	-2.15	0	1	1	no
AFUA_1G11830	qutD	3.35	3.14	0.09	-0.11	0.87	0.9993	no	8.1	3.18	1.35	-1.82	0.01	0.1761	no	10.96	3.06	1.84	-2.67	0	0.0075	yes
AFUA_1G11840		11.85	5.62	1.08	0	1	1	no	28.49	5.69	2.33	-11.87	0.09	0.5356	no	20.22	10.7	0.92	-5.33	0.55	0.6717	no
AFUA_1G11850		3.95	5.01	-0.34	0.43	0.51	0.9993	no	7.56	5.06	0.58	-0.8	0.22	0.7465	no	6.99	3.59	0.96	-1.41	0.06	0.1303	no
AFUA_1G11860		181.09	164.3	0.14	-0.39	0.72	0.9993	no	203.88	166.16	0.3	-0.85	0.44	0.9036	no	305.63	165.06	0.89	-2.79	0.02	0.0675	no
AFUA_1G11870		35.37	39.31	-0.15	0.25	0.7	0.9993	no	44.56	39.74	0.16	-0.28	0.67	0.9677	no	78.54	32.2	1.29	-2.4	0	0.0079	yes
AFUA_1G11880		47.73	28.19	0.76	-1.18	0.06	0.6367	no	18.51	28.52	-0.62	1.02	0.1	0.5566	no	10.06	43.33	-2.11	3.58	0	0.0005	yes
AFUA_1G11890	lcb2	59.16	30.73	0.94	-1.51	0.02	0.3131	no	36.2	31.08	0.22	-0.36	0.56	0.949	no	20.03	53.83	-1.43	2.6	0	0.0031	yes
AFUA_1G11900	gprG	118.14	80.05	0.56	-0.77	0.26	0.9993	no	70.81	80.79	-0.19	0.3	0.66	0.9644	no	67.59	108.04	-0.68	1.1	0.14	0.2556	no
AFUA_1G11910		12.88	12.27	0.07	-0.11	0.89	0.9993	no	21.03	12.39	0.76	-1.26	0.12	0.5915	no	7.2	11.74	-0.71	1.18	0.19	0.3118	no
AFUA_1G11920		23.62	20.89	0.18	-0.28	0.65	0.9993	no	28.15	21.12	0.41	-0.68	0.28	0.8005	no	32.85	21.51	0.61	-1.1	0.11	0.2086	no
AFUA_1G11930		83.11	89.47	-0.11	0.16	0.8	0.9993	no	85.1	90.52	-0.09	0.14	0.83	0.9874	no	42.27	75.6	-0.84	1.54	0.03	0.0877	no
AFUA_1G11940		85.5	75.87	0.17	-0.31	0.68	0.9993	no	101.25	76.62	0.4	-0.75	0.31	0.8198	no	189.09	77.99	1.28	-2.58	0	0.0075	yes
AFUA_1G11950		74.87	53.31	0.49	-0.73	0.26	0.9993	no	47.7	53.82	-0.17	0.24	0.7	0.9689	no	35.73	68.25	-0.93	1.65	0.02	0.067	no
AFUA_1G11960		107.43	98.21	0.13	-0.18	0.78	0.9993	no	103.99	99.32	0.07	-0.1	0.87	0.9896	no	118.35	98.14	0.27	-0.43	0.54	0.6692	no
AFUA_1G11970		77.01	87.32	-0.18	0.25	0.69	0.9993	no	103.84	88.36	0.23	-0.31	0.62	0.962	no	136	69.93	0.96	-1.52	0.03	0.0758	no
AFUA_1G11980		20.46	25.5	-0.32	0.52	0.46	0.9993	no	23.58	25.79	-0.13	0.22	0.74	0.9728	no	31.51	18.65	0.76	-1.41	0.07	0.153	no
AFUA_1G11990		6.48	8.77	-0.44	0.6	0.39	0.9993	no	8.37	8.86	-0.08	0.12	0.87	0.9896	no	10.31	5.9	0.81	-1.28	0.11	0.2088	no
AFUA_1G12000		90.52	65.83	0.46	-0.77	0.25	0.9993	no	67.77	66.52	0.03	-0.05	0.94	0.9972	no	47.19	82.33	-0.8	1.54	0.04	0.1046	no
AFUA_1G12010		26.01	29.79	-0.2	0.33	0.64	0.9993	no	18.83	30.1	-0.68	1.18	0.1	0.5566	no	28.35	23.65	0.26	-0.5	0.53	0.6616	no
AFUA_1G12020		63.97	75.45	-0.24	0.34	0.59	0.9993	no	77.65	76.39	0.02	-0.03	0.96	0.9972	no	39.91	58.17	-0.54	0.97	0.16	0.2771	no
AFUA_1G12025		61.51	63.85	-0.05	0.16	0.92	0.9993	no	26.6	64.61	-1.28	3.72	0.02	0.2725	no	27.27	55.84	-1.03	3.19	0.08	0.1585	no
AFUA_1G12030		70.79	66.53	0.09	-0.15	0.82	0.9993	no	49.98	67.32	-0.43	0.73	0.28	0.8003	no	36.57	64.37	-0.82	1.58	0.04	0.0916	no
AFUA_1G12040		228.72	201.59	0.18	-0.31	0.67	0.9993	no	137.45	203.88	-0.57	1.01	0.16	0.6576	no	109.4	208.09	-0.93	1.88	0.02	0.0647	no
AFUA_1G12050		64.75	48.5	0.42	-0.72	0.34	0.9993	no	20.9	49.09	-1.23	2.17	0	0.1209	no	9.94	58.68	-2.56	4.55	0	0.0005	yes
AFUA_1G12060		24.85	19.32	0.36	-0.58	0.42	0.9993	no	13.44	19.55	-0.54	0.85	0.23	0.7514	no	10.87	22.57	-1.05	1.81	0.02	0.0638	no
AFUA_1G12065		153.51	132.56	0.21	-0.66	0.62	0.9993	no	168.09	133.99	0.33	-1.07	0.41	0.8877	no	317.49	139.93	1.18	-4.29	0	0.0195	yes
AFUA_1G12070		250.3	319.99	-0.35	0.82	0.38	0.9993	no	299.22	323.13	-0.11	0.26	0.78	0.9788	no	871.13	227.9	1.93	-4.99	0	0.0005	yes
AFUA_1G12080	dscA	15.63	19.38	-0.31	0.47	0.45	0.9993	no	11.59	19.6	-0.76	1.2	0.05	0.4106	no	5.05	14.21	-1.49	2.37	0	0.0056	yes
AFUA_1G12090		22.8	21.61	0.08	-0.13	0.85	0.9993	no	18.48	21.85	-0.24	0.41	0.54	0.9452	no	12.66	20.74	-0.71	1.26	0.1	0.1905	no
AFUA_1G12100		0.69	0.94	-0.45	0	1	1	no	5.72	0.95	2.59	-2.82	0	0.0506	no	5.99	0.62	3.27	-3.25	0.01	0.0266	yes
AFUA_1G12110		514.5	484.36	0.09	-0.46	0.83	0.9993	no	579.65	489.24	0.24	-1.31	0.52	0.9355	no	612.77	468.33	0.39	-2.32	0.32	0.451	no
AFUA_1G12120		5.21	5.11	0.03	-0.04	0.95	0.9993	no	7.89	5.17	0.61	-0.85	0.17	0.6783	no	7.77	4.74	0.71	-1.11	0.12	0.2179	no
AFUA_1G12130		51.97	40.49	0.36	-0.68	0.4	0.9993	no	32.9	40.87	-0.31	0.57	0.48	0.9183	no	12.16	47.25	-1.96	3.84	0	0.0019	yes
AFUA_1G12140		24.47	17.73	0.46	-0.76	0.34	0.9993	no	22.6	17.9	0.34	-0.57	0.46	0.9099	no	23.9	22.29	0.1	-0.19	0.82	0.8836	no
AFUA_1G12150		74.53	67.58	0.14	-0.24	0.72	0.9993	no	60.43	68.32	-0.18	0.3	0.65	0.9644	no	49.83	67.83	-0.44	0.86	0.24	0.3752	no
AFUA_1G12160		43.52	38.24	0.19	-0.32	0.65	0.9993	no	44.96	38.6	0.22	-0.4	0.59	0.9562	no	59.72	39.59	0.59	-1.22	0.13	0.2344	no
AFUA_1G12170		331.64	284.65	0.22	-0.32	0.63	0.9993	no	431.45	288.01	0.58	-0.86	0.2	0.7281	no	668.12	301.73	1.15	-1.91	0.01	0.041	yes
AFUA_1G12180		68.27	59.3	0.2	-0.29	0.64	0.9993	no	55.84	59.98	-0.1	0.16	0.8	0.9829	no	99.83	62.01	0.69	-1.12	0.1	0.1994	no
AFUA_1G12190		40.19	49.38	-0.3	0.52	0.47	0.9993	no	27.6	49.84	-0.85	1.47	0.04	0.3659	no	16.56	36.52	-1.14	2.16	0.01	0.0319	yes
AFUA_1G12200		17.89	21.18	-0.24	0.37	0.59	0.9993	no	22.49	21.39	0.07	-0.12	0.87	0.9896	no	14.8	16.34	-0.14	0.24	0.76	0.8362	no
AFUA_1G12210		9.33	6.76	0.47	-0.63	0.35	0.9993	no	8.46	6.83	0.31	-0.43	0.53	0.9379	no	5.43	8.47	-0.64	0.97	0.21	0.3356	no
AFUA_1G12220		25.29	22.91	0.14	-0.25	0.77	0.9993	no	15.34	23.12	-0.59	1	0.22	0.7466	no	6.8	22.99	-1.76	3.12	0	0.0098	yes
AFUA_1G12230		16.31	11.61	0.49	-0.72	0.28	0.9993	no	5.79	11.74	-1.02	1.47	0.03	0.3087	no	5.03	14.82	-1.56	2.43	0	0.0091	yes
AFUA_1G12240		423.38	440.59	-0.06	0.05	0.93	0.9993	no	563.87	443.42	0.35	-0.29	0.65	0.9644	no	10.82	387.15	-5.16	6.92	0	0.0005	yes
AFUA_1G12250		1908.62	1187.77	0.68	-1.04	0.18	0.9633	no	1479.67	1201.27	0.3	-0.5	0.51	0.9299	no	2312	1737.79	0.41	-0.71	0.41	0.5519	no
AFUA_1G12260		71.82	75.6	-0.07	0.13	0.85	0.9993	no	70.13	76.39	-0.12	0.21	0.75	0.9748	no	60.91	65.43	-0.1	0.2	0.79	0.86	no
AFUA_1G12270		12.39	2.09	2.57	-5.21	0.11	0.8129	no	6.49	2.1	1.62	-3.92	0.18	0.6914	no	10.89	11.22	-0.04	0.14	0.97	0.9826	no
AFUA_1G12280		36.5	36.44	0	0	0.99	0.9993	no	52.54	36.84	0.51	-0.9	0.18	0.7006	no	88.42	33.24	1.41	-2.72	0	0.0016	yes
AFUA_1G12290		253.63	304.78	-0.27	0.73	0.51	0.9993	no	330.6	307.69	0.1	-0.29	0.79	0.9824	no	516.4	231.08	1.16	-3.7	0	0.0144	yes
AFUA_1G12300		10.91	13.56	-0.31	0.46	0.49	0.9993	no	14.15	13.69	0.05	-0.07	0.91	0.9929	no	33.29	9.93	1.75	-3.1	0	0.0009	yes
AFUA_1G12310		18.56	22.74	-0.29	0.39	0.55	0.9993	no	16.95	22.92	-0.44	0.58	0.38	0.8672	no	8.26	16.95	-1.04	1.65	0.03	0.0767	no
AFUA_1G12320		8.55	8.53	0	0	0.99	0.9993	no	16.08	8.62	0.9	-1.57	0.1	0.5549	no	17.49	7.79	1.17	-2.19	0.05	0.11	no
AFUA_1G12332		45.57	37.03	0.3	-0.41	0.5	0.9993	no	73.58	37.47	0.97	-1.27	0.04	0.3345	no	113.66	41.38	1.46	-2.21	0	0.0095	yes
AFUA_1G12340		70.27	63.26	0.15	-0.23	0.71	0.9993	no	46.07	63.95	-0.47	0.74	0.23	0.7578	no	25.1	63.86	-1.35	2.36	0	0.0066	yes
AFUA_1G12350		303.49	311.95	-0.04	0.07	0.93	0.9993	no	263.82	315.15	-0.26	0.44	0.55	0.9459	no	302.63	275.92	0.13	-0.26	0.75	0.8317	no
AFUA_1G12360		0	5.44	#NUM!	0	1	1	no	13.22	5.49	1.27	-5.87	0.35	0.8473	no	14.19	0	#DIV/0!	0	1	1	no
AFUA_1G12370		55.62	54.22	0.04	-0.06	0.93	0.9993	no	44.71	54.85	-0.29	0.46	0.46	0.9097	no	21.55	50.53	-1.23	2.19	0	0.0102	yes
AFUA_1G12380		30.84	37.31	-0.28	0.48	0.49	0.9993	no	51.87	37.73	0.46	-0.82	0.24	0.7664	no	46.84	28.06	0.74	-1.45	0.06	0.1374	no
AFUA_1G12390		51.15	55.53	-0.12	0.17	0.76	0.9993	no	76.86	56.15	0.45	-0.65	0.25	0.7752	no	52.59	46.56	0.18	-0.31	0.64	0.747	no
AFUA_1G12400		10.03	9.76	0.04	-0.05	0.94	0.9993	no	6.13	9.84	-0.68	0.93	0.19	0.7093	no	2.38	9.12	-1.94	2.72	0	0.0111	yes
AFUA_1G12410		4.65	4.21	0.14	-0.17	0.8	0.9993	no	7.26	4.26	0.77	-1.01	0.14	0.6338	no	0.64	4.23	-2.72	2.91	0	0.0144	yes
AFUA_1G12420		0.71	2	-1.49	1.33	0.21	0.9993	no	5.73	2.02	1.5	-2.13	0.05	0.413	no	0	0.64	#NUM!	0	1	1	no
AFUA_1G12440		8.93	11.71	-0.39	0.57	0.45	0.9993	no	6.64	11.85	-0.83	1.22	0.1	0.5549	no	2.17	8.13	-1.9	2.63	0	0.0175	yes
AFUA_1G12450		11.42	13.1	-0.2	0.28	0.68	0.9993	no	8.55	13.26	-0.63	0.93	0.17	0.6778	no	4.47	10.37	-1.21	1.84	0.02	0.0543	no
AFUA_1G12460		42.06	40.46	0.06	-0.1	0.9	0.9993	no	20.04	40.98	-1.03	1.75	0.02	0.2542	no	17.53	38.19	-1.12	2.15	0.01	0.0402	yes
AFUA_1G12475		7.71	8.61	-0.16	0.27	0.81	0.9993	no	10.34	8.73	0.24	-0.44	0.7	0.9689	no	2.09	7.01	-1.74	2.59	0.06	0.1324	no
AFUA_1G12480		5.97	7.08	-0.24	0.33	0.6	0.9993	no	4.59	7.15	-0.64	0.89	0.17	0.6762	no	9.28	5.44	0.77	-1.22	0.09	0.181	no
AFUA_1G12490	veA	93.11	83.42	0.16	-0.25	0.7	0.9993	no	70.48	84.31	-0.26	0.42	0.52	0.9313	no	33.61	84.76	-1.33	2.45	0	0.0054	yes
AFUA_1G12500		0.48	1.75	-1.88	0	1	1	no	0.94	1.78	-0.92	0	1	1	no	1.13	0.44	1.37	0	1	1	no
AFUA_1G12510		35.96	44.39	-0.3	0.53	0.47	0.9993	no	22.18	44.92	-1.02	1.8	0.02	0.221	no	6.16	32.64	-2.41	4.05	0	0.0005	yes
AFUA_1G12520		14.18	18.68	-0.4	0.62	0.33	0.9993	no	18.42	18.89	-0.04	0.06	0.93	0.9961	no	20.21	12.9	0.65	-1.14	0.11	0.213	no
AFUA_1G12530		392.77	239.81	0.71	-0.83	0.21	0.9993	no	376.51	242.19	0.64	-0.88	0.19	0.7037	no	231.8	359.32	-0.63	0.86	0.23	0.3626	no
AFUA_1G12540		16.01	20.25	-0.34	0.52	0.39	0.9993	no	18.54	20.48	-0.14	0.22	0.72	0.9714	no	15.6	14.56	0.1	-0.17	0.79	0.8618	no
AFUA_1G12550		79.23	68.39	0.21	-0.28	0.63	0.9993	no	81.44	69.16	0.24	-0.33	0.59	0.957	no	70.05	72.15	-0.04	0.07	0.92	0.9514	no
AFUA_1G12560		64.14	34.92	0.88	-1.47	0.04	0.4866	no	41.83	35.25	0.25	-0.42	0.55	0.9472	no	14.96	58.21	-1.96	3.61	0	0.0005	yes
AFUA_1G12570		19.02	23.4	-0.3	0.48	0.45	0.9993	no	22.01	23.65	-0.1	0.17	0.79	0.9816	no	21.1	17.29	0.29	-0.52	0.46	0.5987	no
AFUA_1G12580		90.33	88.61	0.03	-0.18	0.96	0.9993	no	49.62	89.45	-0.85	5.34	0.17	0.6825	no	57.97	82.13	-0.5	3.44	0.43	0.569	no
AFUA_1G12590		51.2	45.86	0.16	-0.26	0.7	0.9993	no	97.76	46.37	1.08	-1.9	0.01	0.1302	no	103.03	46.76	1.14	-2.14	0.01	0.0267	yes
AFUA_1G12600	chsD	1.43	1.4	0.04	-0.04	0.95	0.9993	no	1.51	1.41	0.09	-0.1	0.87	0.9897	no	1.78	1.31	0.44	-0.52	0.47	0.6049	no
AFUA_1G12610	hsp88	295.32	336.09	-0.19	0.24	0.71	0.9993	no	506.87	339.9	0.58	-0.77	0.22	0.7419	no	586.88	269.18	1.12	-1.64	0.02	0.0629	no
AFUA_1G12620	aflT	107.3	137.65	-0.36	0.46	0.47	0.9993	no	189.44	139.37	0.44	-0.64	0.33	0.8332	no	139.78	98.07	0.51	-0.81	0.26	0.3972	no
AFUA_1G12630		18.15	25.28	-0.48	0.79	0.29	0.9993	no	23.96	25.56	-0.09	0.16	0.82	0.9859	no	19.41	16.55	0.23	-0.42	0.61	0.7271	no
AFUA_1G12640		91.73	142.78	-0.64	1.14	0.11	0.836	no	166.78	144.41	0.21	-0.36	0.62	0.9623	no	80.77	83.46	-0.05	0.1	0.91	0.9407	no
AFUA_1G12650	kat1	74.01	94.57	-0.35	0.6	0.37	0.9993	no	59.16	95.58	-0.69	1.21	0.08	0.4936	no	28.23	67.29	-1.25	2.41	0	0.0096	yes
AFUA_1G12660		193.53	168.44	0.2	-0.37	0.61	0.9993	no	150.94	170.3	-0.17	0.33	0.66	0.9644	no	82.82	175.94	-1.09	2.36	0.01	0.0217	yes
AFUA_1G12670		10.47	14.25	-0.45	0.66	0.33	0.9993	no	19.48	14.41	0.43	-0.71	0.3	0.8155	no	66.92	9.52	2.81	-5.02	0	0.0005	yes
AFUA_1G12680		17.69	19.89	-0.17	0.26	0.66	0.9993	no	23.93	20.12	0.25	-0.39	0.51	0.9299	no	22.66	16.1	0.49	-0.88	0.19	0.318	no
AFUA_1G12690	mdr4	3.05	1.77	0.78	-0.91	0.14	0.8969	no	3.43	1.79	0.94	-1.14	0.06	0.4449	no	2.52	2.76	-0.13	0.18	0.79	0.8594	no
AFUA_1G12700		18.52	14.56	0.35	-0.53	0.38	0.9993	no	20.01	14.71	0.44	-0.68	0.26	0.7784	no	19.59	16.84	0.22	-0.38	0.57	0.6871	no
AFUA_1G12710		3.03	5.1	-0.75	0	1	1	no	10.12	5.17	0.97	-3.4	0.41	0.8914	no	3.24	2.77	0.23	0	1	1	no
AFUA_1G12720		22.54	27.43	-0.28	0.47	0.52	0.9993	no	25.33	27.68	-0.13	0.22	0.76	0.9757	no	30.98	20.53	0.59	-1.13	0.17	0.2894	no
AFUA_1G12730		67.99	64.85	0.07	-0.12	0.87	0.9993	no	79.05	65.57	0.27	-0.49	0.48	0.9187	no	142.39	61.94	1.2	-2.43	0	0.0102	yes
AFUA_1G12740		544.81	592.84	-0.12	1.13	0.78	0.9993	no	568.69	598.69	-0.07	0.71	0.86	0.9889	no	929.11	496.23	0.9	-9.77	0.03	0.0871	no
AFUA_1G12750		28.8	31.84	-0.14	0.24	0.72	0.9993	no	24.57	32.15	-0.39	0.67	0.33	0.8364	no	35.53	26.23	0.44	-0.84	0.27	0.4022	no
AFUA_1G12760	capA	90.81	112.74	-0.31	0.5	0.44	0.9993	no	88.07	113.97	-0.37	0.61	0.35	0.8462	no	65.73	82.6	-0.33	0.62	0.4	0.5382	no
AFUA_1G12770		79.89	72.55	0.14	-0.22	0.73	0.9993	no	66.76	73.39	-0.14	0.22	0.73	0.9728	no	42.5	72.66	-0.77	1.42	0.05	0.1107	no
AFUA_1G12780		81	52.42	0.63	-1.26	0.14	0.8969	no	55.48	52.99	0.07	-0.14	0.87	0.9897	no	44.15	73.82	-0.74	1.67	0.09	0.1714	no
AFUA_1G12790		26.22	28.24	-0.11	0.17	0.79	0.9993	no	29.62	28.53	0.05	-0.09	0.89	0.9902	no	21.47	23.85	-0.15	0.27	0.69	0.787	no
AFUA_1G12800		254.45	260.6	-0.03	0.05	0.93	0.9993	no	334.77	263.5	0.35	-0.55	0.43	0.8967	no	426.54	231.65	0.88	-1.59	0.04	0.1024	no
AFUA_1G12810		30.48	54.83	-0.85	4.29	0.25	0.9993	no	78.19	55.45	0.5	-2.91	0.42	0.8953	no	180.92	27.64	2.71	-16.14	0	0.0102	yes
AFUA_1G12820		4.38	4.94	-0.17	0.23	0.71	0.9993	no	4.67	5	-0.1	0.13	0.83	0.9873	no	4.93	3.99	0.31	-0.46	0.5	0.6325	no
AFUA_1G12830	niaD	43.01	40.99	0.07	-0.1	0.87	0.9993	no	36.83	41.36	-0.17	0.25	0.69	0.9682	no	38.02	39.19	-0.04	0.08	0.91	0.9463	no
AFUA_1G12840	niiA	39.59	33.4	0.25	-0.28	0.65	0.9993	no	34.01	33.64	0.02	-0.02	0.97	0.9972	no	86.67	36.14	1.26	-1.89	0.01	0.0253	yes
AFUA_1G12850	crnA	19.36	14.6	0.41	-0.44	0.51	0.9993	no	17.78	14.69	0.28	-0.32	0.64	0.9631	no	2.75	17.76	-2.69	3.33	0	0.0016	yes
AFUA_1G12860		1.17	0.68	0.78	0	1	1	no	0.64	0.69	-0.11	0	1	1	no	0	1.07	#NUM!	0	1	1	no
AFUA_1G12870		24.96	17.95	0.48	-0.76	0.25	0.9993	no	17.98	18.15	-0.01	0.02	0.97	0.9972	no	22.67	22.66	0	0	1	0.9995	no
AFUA_1G12875		16.69	16.8	-0.01	0.01	0.99	0.9993	no	12.32	16.94	-0.46	0.71	0.36	0.8529	no	14.78	15.2	-0.04	0.07	0.93	0.9587	no
AFUA_1G12880		11.55	12.43	-0.11	0.16	0.84	0.9993	no	6.81	12.54	-0.88	1.28	0.11	0.5635	no	3.82	10.51	-1.46	2.17	0.02	0.0583	no
AFUA_1G12890		480.75	587.03	-0.29	0.46	0.54	0.9993	no	1355.15	593.69	1.19	-1.84	0.01	0.2118	no	3667.01	437.79	3.07	-5.14	0	0.0005	yes
AFUA_1G12900		43.17	57.72	-0.42	0.54	0.37	0.9993	no	29.66	58.44	-0.98	1.32	0.03	0.3086	no	18.95	39.19	-1.05	1.72	0.01	0.043	yes
AFUA_1G12910		24.63	27.2	-0.14	0.23	0.72	0.9993	no	22.49	27.47	-0.29	0.47	0.46	0.9113	no	13.92	22.42	-0.69	1.22	0.08	0.1663	no
AFUA_1G12920	glpV	155.88	77.5	1.01	-1.35	0.03	0.4262	no	62.23	78.25	-0.33	0.38	0.52	0.9345	no	8.2	141.58	-4.11	6.47	0	0.0005	yes
AFUA_1G12930	gpaB	60.97	46.34	0.4	-0.7	0.33	0.9993	no	54.79	46.82	0.23	-0.41	0.56	0.949	no	35.83	55.57	-0.63	1.25	0.11	0.2064	no
AFUA_1G12940	sakA	155.06	121.74	0.35	-0.56	0.42	0.9993	no	145.41	122.88	0.24	-0.39	0.57	0.9514	no	101.98	141.43	-0.47	0.91	0.25	0.3779	no
AFUA_1G12950		18.5	16.79	0.14	-0.22	0.72	0.9993	no	13.78	16.97	-0.3	0.49	0.44	0.9014	no	10.79	16.82	-0.64	1.12	0.11	0.2132	no
AFUA_1G12960		107.44	141.91	-0.4	0.56	0.37	0.9993	no	133.69	143.54	-0.1	0.15	0.82	0.9856	no	117.81	97.69	0.27	-0.45	0.52	0.6531	no
AFUA_1G12970		26.14	35.77	-0.45	0.9	0.36	0.9993	no	38.29	36.14	0.08	-0.18	0.85	0.9889	no	21.51	23.82	-0.15	0.32	0.77	0.8455	no
AFUA_1G12980		14.19	12.54	0.18	-0.27	0.69	0.9993	no	13.72	12.69	0.11	-0.18	0.79	0.9824	no	10.39	12.9	-0.31	0.52	0.49	0.6281	no
AFUA_1G12990		22.03	23.08	-0.07	0.11	0.88	0.9993	no	21.26	23.3	-0.13	0.22	0.77	0.9768	no	18.65	20.07	-0.11	0.2	0.81	0.8746	no
AFUA_1G13000		5.29	7.62	-0.53	0.69	0.38	0.9993	no	5.11	7.7	-0.59	0.84	0.28	0.8023	no	4.86	4.84	0.01	-0.01	0.99	0.9967	no
AFUA_1G13010		9.42	9.8	-0.06	0.08	0.9	0.9993	no	12.83	9.9	0.37	-0.59	0.34	0.8387	no	12.15	8.57	0.5	-0.85	0.21	0.34	no
AFUA_1G13020		62.19	78.12	-0.33	0.55	0.43	0.9993	no	78.94	78.86	0	0	1	0.9988	no	87.63	56.71	0.63	-1.22	0.11	0.2105	no
AFUA_1G13030		3.4	3.59	-0.08	0.09	0.88	0.9993	no	3.83	3.63	0.08	-0.1	0.87	0.9897	no	2.02	3.09	-0.61	0.79	0.28	0.4084	no
AFUA_1G13040		10.06	12.44	-0.31	0.43	0.56	0.9993	no	10.82	12.59	-0.22	0.33	0.65	0.9644	no	5.49	9.14	-0.73	1.12	0.17	0.2944	no
AFUA_1G13050		197.78	477.73	-1.27	2.15	0.01	0.1817	no	396.76	483.66	-0.29	0.46	0.55	0.9472	no	147.18	179.99	-0.29	0.64	0.46	0.592	no
AFUA_1G13060		30	37.75	-0.33	0.47	0.44	0.9993	no	43.84	38.23	0.2	-0.27	0.66	0.9644	no	46.94	27.28	0.78	-1.35	0.05	0.1174	no
AFUA_1G13070		33.44	22.86	0.55	-0.83	0.27	0.9993	no	47.11	23.07	1.03	-1.81	0.02	0.2315	no	27.71	30.6	-0.14	0.25	0.75	0.8317	no
AFUA_1G13080		0.45	0.74	-0.72	0	1	1	no	11.77	0.75	3.98	-4.45	0	0.0084	yes	2.35	0.41	2.54	-2.13	0.04	0.0909	no
AFUA_1G13090		78.46	87.78	-0.16	0.23	0.7	0.9993	no	90.53	88.83	0.03	-0.04	0.95	0.9972	no	86.72	71.34	0.28	-0.48	0.49	0.6245	no
AFUA_1G13100		22.34	23.9	-0.1	0.14	0.82	0.9993	no	25.35	24.18	0.07	-0.1	0.87	0.9896	no	21.3	20.33	0.07	-0.11	0.86	0.9107	no
AFUA_1G13110		1.48	1.86	-0.33	0.34	0.61	0.9993	no	1.72	1.87	-0.12	0.13	0.84	0.9876	no	1.36	1.35	0.01	0	1	1	no
AFUA_1G13120		31.94	25.09	0.35	-0.73	0.51	0.9993	no	20.4	25.39	-0.32	0.67	0.55	0.9459	no	5.84	29.06	-2.32	4.62	0	0.0091	yes
AFUA_1G13130		29.94	42.14	-0.49	0.86	0.22	0.9993	no	40.06	42.62	-0.09	0.16	0.81	0.9856	no	25.55	27.25	-0.09	0.18	0.82	0.8843	no
AFUA_1G13140	gpaA	259.39	209.86	0.31	-0.49	0.48	0.9993	no	192.99	212.34	-0.14	0.23	0.74	0.9728	no	115.69	235.8	-1.03	2.02	0.01	0.0414	yes
AFUA_1G13150		19.17	27.01	-0.5	0.87	0.36	0.9993	no	24.47	27.28	-0.16	0.3	0.75	0.9748	no	34.17	17.51	0.96	-1.97	0.06	0.1385	no
AFUA_1G13160		37.54	30.97	0.28	-0.48	0.49	0.9993	no	100.53	31.32	1.68	-2.88	0	0.0084	yes	59.35	34.18	0.8	-1.59	0.04	0.0991	no
AFUA_1G13170		23.5	18.19	0.37	-0.61	0.41	0.9993	no	13.29	18.39	-0.47	0.77	0.3	0.8163	no	12.2	21.39	-0.81	1.46	0.08	0.1685	no
AFUA_1G13180		18.22	24.26	-0.41	0.68	0.36	0.9993	no	18.38	24.53	-0.42	0.72	0.33	0.8364	no	39.28	16.6	1.24	-2.39	0.01	0.0201	yes
AFUA_1G13190		15.92	16.99	-0.09	0.15	0.83	0.9993	no	10.62	17.17	-0.69	1.09	0.1	0.5566	no	7.74	14.48	-0.9	1.49	0.05	0.1233	no
AFUA_1G13195		215.36	191.25	0.17	-0.79	0.69	0.9993	no	205.28	193.13	0.09	-0.42	0.84	0.9876	no	402.58	196.17	1.04	-5.74	0.01	0.0445	yes
AFUA_1G13200		12.32	8.09	0.61	-0.83	0.17	0.9487	no	10.67	8.18	0.38	-0.6	0.32	0.8268	no	6.74	11.25	-0.74	1.14	0.09	0.1814	no
AFUA_1G13210		100.65	107.75	-0.1	0.09	0.89	0.9993	no	55.53	108.38	-0.96	0.9	0.18	0.6914	no	12.13	92.22	-2.93	3.86	0	0.0005	yes
AFUA_1G13220		76.24	35.74	1.09	-1.8	0.01	0.1793	no	49.49	36.1	0.46	-0.62	0.33	0.8353	no	7.51	69.45	-3.21	5.49	0	0.0005	yes
AFUA_1G13230		46.12	105.68	-1.2	1.48	0.02	0.3237	no	39.5	107	-1.44	1.98	0	0.066	no	22	42.13	-0.94	1.48	0.04	0.0939	no
AFUA_1G13240		19.38	28.82	-0.57	0.94	0.19	0.9776	no	26.16	29.11	-0.15	0.27	0.7	0.9689	no	32.94	17.65	0.9	-1.7	0.03	0.083	no
AFUA_1G13250		8.56	8.8	-0.04	0.06	0.93	0.9993	no	6.32	8.91	-0.5	0.71	0.24	0.7668	no	4.76	7.78	-0.71	1.14	0.1	0.1937	no
AFUA_1G13260		151.12	141.05	0.1	-0.19	0.8	0.9993	no	136.95	142.46	-0.06	0.11	0.89	0.9902	no	144.99	137.52	0.08	-0.17	0.85	0.8991	no
AFUA_1G13270		29.74	22.76	0.39	-0.62	0.42	0.9993	no	19.68	22.95	-0.22	0.34	0.66	0.9644	no	8.61	27.12	-1.66	2.9	0	0.0087	yes
AFUA_1G13280	pmi1	99.9	109.91	-0.14	0.23	0.73	0.9993	no	105.78	111.08	-0.07	0.12	0.86	0.9889	no	110.4	90.83	0.28	-0.54	0.47	0.6066	no
AFUA_1G13290		23.53	24.9	-0.08	0.13	0.84	0.9993	no	22.09	25.19	-0.19	0.32	0.62	0.9624	no	19.99	21.39	-0.1	0.18	0.81	0.8721	no
AFUA_1G13300		149.66	172.07	-0.2	0.3	0.66	0.9993	no	163.74	174.25	-0.09	0.13	0.84	0.9882	no	194.63	135.92	0.52	-0.94	0.22	0.3458	no
AFUA_1G13310		37.59	36.49	0.04	-0.07	0.91	0.9993	no	33.76	36.91	-0.13	0.22	0.73	0.9728	no	32.58	34.19	-0.07	0.13	0.86	0.9053	no
AFUA_1G13320		75.62	33.97	1.15	-1.76	0.02	0.2947	no	51.61	34.31	0.59	-1	0.15	0.6448	no	166.9	69.1	1.27	-2.21	0.01	0.0252	yes
AFUA_1G13330		152.68	180.85	-0.24	0.4	0.56	0.9993	no	159.17	182.65	-0.2	0.33	0.62	0.9624	no	284.86	138.86	1.04	-1.96	0.01	0.0421	yes
AFUA_1G13340		22.89	22.51	0.02	-0.04	0.95	0.9993	no	18.8	22.75	-0.28	0.47	0.49	0.922	no	10.84	20.83	-0.94	1.66	0.03	0.0798	no
AFUA_1G13350		2.68	4.57	-0.77	0.87	0.19	0.9803	no	2.76	4.63	-0.75	0.86	0.2	0.7155	no	2.83	2.43	0.22	-0.28	0.7	0.7962	no
AFUA_1G13360	ssu3	12.35	15.83	-0.36	0.53	0.45	0.9993	no	13.33	16.02	-0.26	0.41	0.55	0.9459	no	12.09	11.23	0.11	-0.18	0.81	0.8772	no
AFUA_1G13370		64.79	58.84	0.14	-0.25	0.72	0.9993	no	32.95	59.48	-0.85	1.57	0.03	0.2976	no	21.84	58.94	-1.43	2.79	0	0.0047	yes
AFUA_1G13380		20.56	21.17	-0.04	0.07	0.93	0.9993	no	12.08	21.36	-0.82	1.32	0.09	0.533	no	13.17	18.71	-0.51	0.93	0.29	0.4243	no
AFUA_1G13390		26.37	29.09	-0.14	0.24	0.72	0.9993	no	34.17	29.38	0.22	-0.38	0.57	0.9508	no	66.57	23.99	1.47	-2.81	0	0.0028	yes
AFUA_1G13400		3579.72	6522.08	-0.87	7	0.05	0.542	no	4436.14	6600.15	-0.57	4.72	0.18	0.6907	no	2854.66	3261.82	-0.19	1.93	0.63	0.7375	no
AFUA_1G13410		17.76	24.25	-0.45	0.76	0.35	0.9993	no	26.33	24.5	0.1	-0.19	0.81	0.9856	no	25.67	16.14	0.67	-1.29	0.16	0.2755	no
AFUA_1G13420		83.45	82.51	0.02	-0.03	0.97	0.9993	no	68.88	83.4	-0.28	0.48	0.48	0.9181	no	54.98	75.85	-0.46	0.91	0.24	0.3654	no
AFUA_1G13430		92	92.9	-0.01	0.03	0.97	0.9993	no	92.94	93.8	-0.01	0.03	0.97	0.9972	no	74.5	83.8	-0.17	0.38	0.66	0.7658	no
AFUA_1G13440		9.22	6.56	0.49	-0.67	0.3	0.9993	no	9.5	6.63	0.52	-0.71	0.27	0.7919	no	2.6	8.4	-1.69	2.4	0	0.01	yes
AFUA_1G13450		95.08	99.24	-0.06	0.09	0.88	0.9993	no	84.47	100.33	-0.25	0.36	0.56	0.949	no	37.3	86.58	-1.21	2.05	0	0.0143	yes
AFUA_1G13460		9.27	11.61	-0.32	0.47	0.49	0.9993	no	10.04	11.73	-0.22	0.34	0.61	0.9614	no	10.17	8.43	0.27	-0.44	0.55	0.6754	no
AFUA_1G13470		196.2	189.43	0.05	-0.1	0.9	0.9993	no	225.93	191.46	0.24	-0.45	0.55	0.9459	no	328.66	178.61	0.88	-1.84	0.03	0.0817	no
AFUA_1G13480		1086.55	1182.49	-0.12	0.75	0.76	0.9993	no	1466.18	1194.97	0.3	-1.87	0.44	0.9038	no	2641.04	990.62	1.41	-9.74	0	0.0031	yes
AFUA_1G13490		695.68	591.43	0.23	-0.37	0.62	0.9993	no	663.83	597.41	0.15	-0.25	0.73	0.9728	no	687.86	632.97	0.12	-0.22	0.78	0.8564	no
AFUA_1G13500	tktA	472.03	367.23	0.36	-0.47	0.46	0.9993	no	433.89	371.07	0.23	-0.3	0.63	0.9624	no	502.43	429.38	0.23	-0.33	0.64	0.7443	no
AFUA_1G13510	facB	47.96	34.41	0.48	-0.64	0.3	0.9993	no	36.83	34.75	0.08	-0.13	0.83	0.9874	no	26.42	43.83	-0.73	1.13	0.1	0.2008	no
AFUA_1G13520		8.4	10.93	-0.38	0.53	0.44	0.9993	no	13.66	11.04	0.31	-0.47	0.48	0.9181	no	19.41	7.67	1.34	-2.2	0.01	0.0203	yes
AFUA_1G13530		6.46	7.84	-0.28	0.45	0.67	0.9993	no	12.64	7.92	0.67	-1.2	0.26	0.7753	no	15.81	5.89	1.43	-2.67	0.03	0.0797	no
AFUA_1G13540		22.21	22.51	-0.02	0.03	0.96	0.9993	no	27.77	22.75	0.29	-0.5	0.45	0.9097	no	44.53	20.23	1.14	-2.15	0	0.0192	yes
AFUA_1G13550		37.95	30.77	0.3	-0.53	0.59	0.9993	no	47.82	30.97	0.63	-1.18	0.23	0.7485	no	132.52	34.58	1.94	-4.8	0	0.0009	yes
AFUA_1G13560		3.33	3.66	-0.13	0.17	0.84	0.9993	no	3.65	3.7	-0.02	0.03	0.97	0.9972	no	5.52	3.03	0.86	-1.22	0.16	0.2805	no
AFUA_1G13570		87.84	56.59	0.63	-1.02	0.16	0.9423	no	117.37	57.14	1.04	-1.93	0.01	0.1691	no	170.01	80.28	1.08	-1.99	0.02	0.0486	yes
AFUA_1G13580		25.41	23.59	0.11	-0.17	0.78	0.9993	no	29.26	23.85	0.29	-0.48	0.44	0.9039	no	33.54	23.11	0.54	-0.98	0.16	0.2757	no
AFUA_1G13590		59.55	72.38	-0.28	0.44	0.48	0.9993	no	78.78	73.17	0.11	-0.17	0.79	0.9824	no	83.48	54.2	0.62	-1.12	0.11	0.209	no
AFUA_1G13600		19.26	23.16	-0.27	0.43	0.55	0.9993	no	16.83	23.43	-0.48	0.8	0.27	0.7899	no	38.76	17.52	1.15	-2.17	0.01	0.0259	yes
AFUA_1G13610		131.2	141.81	-0.11	0.16	0.8	0.9993	no	127.31	143.49	-0.17	0.24	0.69	0.9682	no	83.28	119.27	-0.52	0.88	0.21	0.339	no
AFUA_1G13620	optA	29.83	26.55	0.17	-0.26	0.67	0.9993	no	20.38	26.84	-0.4	0.63	0.32	0.8268	no	19.56	27.16	-0.47	0.85	0.22	0.3493	no
AFUA_1G13630		26.89	39.38	-0.55	0.93	0.2	0.9992	no	30	39.78	-0.41	0.74	0.3	0.817	no	31.85	24.53	0.38	-0.71	0.38	0.5178	no
AFUA_1G13640		0.49	1.51	-1.61	0	1	1	no	0.31	1.52	-2.27	0	1	1	no	0.69	0.45	0.62	0	1	1	no
AFUA_1G13650		1.76	2.21	-0.32	0	1	1	no	0.24	2.23	-3.24	0	1	1	no	0	1.62	#NUM!	0	1	1	no
AFUA_1G13660		7.71	8.81	-0.19	0.27	0.68	0.9993	no	9.18	8.91	0.04	-0.06	0.92	0.9951	no	7.02	7	0	-0.01	0.99	0.9967	no
AFUA_1G13670		10	6.51	0.62	-0.88	0.27	0.9993	no	11.23	6.58	0.77	-1.16	0.15	0.6431	no	5.52	9.11	-0.72	1.14	0.2	0.3248	no
AFUA_1G13680		2.38	3.07	-0.37	0.43	0.61	0.9993	no	13.71	3.11	2.14	-3.04	0	0.054	no	5.88	2.16	1.44	-1.94	0.05	0.1168	no
AFUA_1G13690		15.17	20.88	-0.46	0.68	0.26	0.9993	no	26.18	21.12	0.31	-0.44	0.46	0.9099	no	20.76	13.79	0.59	-1.01	0.14	0.2478	no
AFUA_1G13700		14.49	12.6	0.2	-0.31	0.61	0.9993	no	15.14	12.75	0.25	-0.39	0.53	0.9394	no	16.71	13.16	0.34	-0.6	0.38	0.5188	no
AFUA_1G13710		135.26	185.55	-0.46	0.57	0.35	0.9993	no	158.86	187.81	-0.24	0.31	0.6	0.957	no	136.28	123.1	0.15	-0.23	0.74	0.8219	no
AFUA_1G13720		34.05	40.72	-0.26	0.38	0.54	0.9993	no	36.81	41.19	-0.16	0.24	0.69	0.9682	no	49.12	30.93	0.67	-1.13	0.1	0.1879	no
AFUA_1G13730		26.47	24.7	0.1	-0.16	0.8	0.9993	no	28.92	24.96	0.21	-0.34	0.58	0.9558	no	25.68	24.1	0.09	-0.16	0.81	0.8752	no
AFUA_1G13740		43.64	52.84	-0.28	0.37	0.54	0.9993	no	57.35	53.47	0.1	-0.14	0.82	0.9868	no	89.1	39.76	1.16	-1.79	0.01	0.0306	yes
AFUA_1G13750		784.82	854.93	-0.12	0.13	0.84	0.9993	no	748.81	865.58	-0.21	0.26	0.68	0.9682	no	319.16	716.61	-1.17	1.54	0.03	0.0863	no
AFUA_1G13760		7.64	6.25	0.29	-0.39	0.55	0.9993	no	8.62	6.31	0.45	-0.64	0.32	0.8309	no	9.51	6.96	0.45	-0.71	0.33	0.4613	no
AFUA_1G13780		4895.52	5199.76	-0.09	0.27	0.87	0.9993	no	5665.8	5250.84	0.11	-0.39	0.82	0.9856	no	8363.62	4467.13	0.9	-3.3	0.08	0.1593	no
AFUA_1G13790	hhtA	6698.72	6245.81	0.1	-0.19	0.87	0.9993	no	7374.33	6301.96	0.23	-0.5	0.66	0.9644	no	11273.1	6118.51	0.88	-1.93	0.14	0.244	no
AFUA_1G13800		261.93	189.91	0.46	-0.65	0.31	0.9993	no	269.48	191.98	0.49	-0.71	0.27	0.7899	no	297.04	238.54	0.32	-0.51	0.48	0.6132	no
AFUA_1G13810		23.35	13.78	0.76	-4.14	0.5	0.9993	no	11.3	13.97	-0.31	1.78	0.77	0.9769	no	6.38	21.12	-1.73	6.96	0.3	0.4297	no
AFUA_1G13820		18.72	23.46	-0.33	0.52	0.52	0.9993	no	27.35	23.75	0.2	-0.35	0.66	0.9644	no	12.35	16.99	-0.46	0.81	0.37	0.5084	no
AFUA_1G13830		47.97	7.21	2.73	-5	0	0.0114	yes	14.31	7.28	0.97	-1.75	0.1	0.5566	no	1.43	43.56	-4.92	7.33	0.01	0.0297	yes
AFUA_1G13835	tP(UGG)1	0	0	#DIV/0!	0	1	1	no	0	0	#DIV/0!	0	1	1	no	0	0	#DIV/0!	0	1	1	no
AFUA_1G13840		33.44	40.99	-0.29	0.52	0.46	0.9993	no	25.53	41.46	-0.7	1.25	0.09	0.5165	no	10.58	30.44	-1.53	2.76	0	0.0077	yes
AFUA_1G13850		13.92	15.92	-0.19	0.3	0.64	0.9993	no	15.61	16.1	-0.04	0.07	0.91	0.9933	no	12.32	12.65	-0.04	0.07	0.93	0.9565	no
AFUA_1G13860		12.42	10.73	0.21	-0.24	0.73	0.9993	no	12.24	10.8	0.18	-0.21	0.76	0.9757	no	1.48	11.38	-2.94	3.53	0	0.0019	yes
AFUA_1G13870		11.13	8.61	0.37	-0.53	0.41	0.9993	no	6.93	8.71	-0.33	0.48	0.45	0.9097	no	4.46	10.11	-1.18	1.82	0.01	0.0466	yes
AFUA_1G13880		13.44	10.32	0.38	-0.56	0.38	0.9993	no	16.27	10.44	0.64	-1.02	0.11	0.5753	no	10.52	12.25	-0.22	0.37	0.61	0.7225	no
AFUA_1G13890		24.39	27.27	-0.16	0.26	0.69	0.9993	no	32.11	27.58	0.22	-0.37	0.57	0.9502	no	46.27	22.2	1.06	-1.98	0.01	0.0247	yes
AFUA_1G13900		17.76	14.49	0.29	-0.43	0.47	0.9993	no	29.45	14.66	1.01	-1.47	0.02	0.222	no	33.13	16.21	1.03	-1.68	0.01	0.0396	yes
AFUA_1G13910		21.47	24.82	-0.21	0.33	0.59	0.9993	no	25.07	25.11	0	0	1	0.9988	no	15.82	19.55	-0.31	0.55	0.43	0.5657	no
AFUA_1G13920		15.7	13.04	0.27	-0.41	0.49	0.9993	no	12.05	13.18	-0.13	0.2	0.74	0.9728	no	7.9	14.29	-0.85	1.47	0.03	0.0763	no
AFUA_1G13930		63.03	67.38	-0.1	0.17	0.81	0.9993	no	49.13	68.04	-0.47	0.83	0.23	0.7486	no	54.08	57.33	-0.08	0.17	0.82	0.8847	no
AFUA_1G13940	sun2	65.24	48.2	0.44	-0.72	0.29	0.9993	no	50.44	48.73	0.05	-0.09	0.9	0.9916	no	28.05	59.5	-1.08	2.01	0.01	0.027	yes
AFUA_1G13950		26.73	21.47	0.32	-0.46	0.54	0.9993	no	21.5	21.74	-0.02	0.02	0.97	0.9972	no	7.27	24.45	-1.75	2.71	0	0.0124	yes
AFUA_1G13960		41.54	53.28	-0.36	0.64	0.37	0.9993	no	43.59	53.81	-0.3	0.56	0.44	0.9048	no	30.25	37.83	-0.32	0.64	0.42	0.5586	no
AFUA_1G13970		45.03	45.54	-0.02	0.02	0.97	0.9993	no	51.65	46.04	0.17	-0.27	0.67	0.9677	no	40.78	41.08	-0.01	0.02	0.98	0.9884	no
AFUA_1G13980		22.23	45.43	-1.03	1.57	0.02	0.299	no	20.02	46	-1.2	1.9	0	0.1071	no	30.64	20.28	0.6	-1.07	0.14	0.2528	no
AFUA_1G13990		62	52.65	0.24	-0.35	0.62	0.9993	no	44.44	53.23	-0.26	0.47	0.53	0.9379	no	29.29	56.82	-0.96	1.58	0.07	0.1432	no
AFUA_1G14000		25.67	63.54	-1.31	3.79	0.03	0.4465	no	32.68	64.38	-0.98	2.96	0.09	0.5227	no	14.08	23.39	-0.73	2.14	0.27	0.3988	no
AFUA_1G14010		69.97	77.79	-0.15	0.37	0.73	0.9993	no	66.66	78.55	-0.24	0.6	0.58	0.9552	no	66.86	63.74	0.07	-0.19	0.88	0.9198	no
AFUA_1G14020		57.11	71.97	-0.33	0.64	0.4	0.9993	no	74.64	72.72	0.04	-0.07	0.92	0.9955	no	117.55	52.04	1.18	-2.53	0	0.0175	yes
AFUA_1G14030		33.92	33.05	0.04	-0.07	0.93	0.9993	no	29.04	33.41	-0.2	0.36	0.6	0.9582	no	18.77	30.84	-0.72	1.35	0.09	0.1738	no
AFUA_1G14040		3.42	2.26	0.6	-0.72	0.41	0.9993	no	3.22	2.28	0.5	-0.65	0.46	0.9099	no	1.61	3.12	-0.95	1.12	0.26	0.3913	no
AFUA_1G14050	fbpA	16.75	14.28	0.23	-0.41	0.7	0.9993	no	14.46	14.46	0	0	0.99	0.998	no	8.45	15.24	-0.85	1.62	0.16	0.2806	no
AFUA_1G14060		28.1	31.8	-0.18	0.33	0.69	0.9993	no	29.1	32.16	-0.14	0.28	0.74	0.9728	no	40.22	25.55	0.65	-1.38	0.14	0.2528	no
AFUA_1G14070		16.41	19.1	-0.22	0.35	0.58	0.9993	no	19.19	19.31	-0.01	0.01	0.98	0.9972	no	41.78	14.92	1.49	-2.64	0	0.0016	yes
AFUA_1G14072	tY(GUA)1	0	0	#DIV/0!	0	1	1	no	0	0	#DIV/0!	0	1	1	no	0	0	#DIV/0!	0	1	1	no
AFUA_1G14074	tY(GUA)2	0	0	#DIV/0!	0	1	1	no	0	0	#DIV/0!	0	1	1	no	0	0	#DIV/0!	0	1	1	no
AFUA_1G14076	tY(GUA)5	0	0	#DIV/0!	0	1	1	no	0	0	#DIV/0!	0	1	1	no	0	0	#DIV/0!	0	1	1	no
AFUA_1G14078	tY(GUA)4	0	0	#DIV/0!	0	1	1	no	0	0	#DIV/0!	0	1	1	no	0	0	#DIV/0!	0	1	1	no
AFUA_1G14080		20.87	23.8	-0.19	0.2	0.76	0.9993	no	27.39	23.95	0.19	-0.2	0.76	0.9757	no	1.05	19.14	-4.19	4.63	0	0.0005	yes
AFUA_1G14082	tY(GUA)6	0	0	#DIV/0!	0	1	1	no	0	0	#DIV/0!	0	1	1	no	0	0	#DIV/0!	0	1	1	no
AFUA_1G14090		123.56	161.77	-0.39	0.6	0.37	0.9993	no	125.95	163.6	-0.38	0.62	0.36	0.8549	no	217.12	112.72	0.95	-1.67	0.03	0.079	no
AFUA_1G14100		49.21	39.14	0.33	-0.56	0.4	0.9993	no	45.54	39.55	0.2	-0.35	0.59	0.957	no	50.29	44.8	0.17	-0.32	0.66	0.7645	no
AFUA_1G14110		68.56	63.37	0.11	-0.25	0.8	0.9993	no	94.16	64.07	0.56	-1.33	0.16	0.6701	no	151.35	62.56	1.27	-3.29	0	0.0153	yes
AFUA_1G14120	bfr1	85.92	69.93	0.3	-0.48	0.47	0.9993	no	142.11	70.76	1.01	-1.55	0.02	0.2557	no	193.97	78.12	1.31	-2.36	0	0.0079	yes
AFUA_1G14130		1.77	1.46	0.28	-0.29	0.69	0.9993	no	0.68	1.48	-1.11	1.12	0.13	0.6042	no	0.94	1.61	-0.78	0.8	0.33	0.464	no
AFUA_1G14140		1.61	1.65	-0.03	0.03	0.97	0.9993	no	1.16	1.66	-0.52	0.51	0.5	0.9241	no	2.48	1.47	0.75	-0.88	0.29	0.429	no
AFUA_1G14150		461.89	401.9	0.2	-0.68	0.62	0.9993	no	465.79	406.31	0.2	-0.65	0.63	0.9624	no	221.53	421.24	-0.93	3.52	0.02	0.0634	no
AFUA_1G14160		15.84	18.78	-0.25	0.43	0.66	0.9993	no	13.75	18.96	-0.46	0.85	0.37	0.8617	no	12.48	14.45	-0.21	0.41	0.71	0.8	no
AFUA_1G14170		7.07	2.67	1.41	-1.77	0.01	0.1483	no	3.82	2.69	0.51	-0.66	0.28	0.8003	no	1.88	6.4	-1.76	2.44	0	0.0049	yes
AFUA_1G14180		24.92	31.03	-0.32	0.49	0.43	0.9993	no	41.56	31.37	0.41	-0.63	0.3	0.8163	no	66.44	22.72	1.55	-2.69	0	0.0022	yes
AFUA_1G14190		4.15	1.37	1.6	-1.96	0.1	0.788	no	3.72	1.38	1.43	-1.87	0.1	0.5566	no	6.35	3.77	0.75	-1.22	0.34	0.4722	no
AFUA_1G14200		560.36	574.1	-0.03	0.05	0.94	0.9993	no	612.37	580.33	0.08	-0.11	0.86	0.9892	no	921.2	510.52	0.85	-1.31	0.08	0.1621	no
AFUA_1G14210		14.18	15.67	-0.14	0.22	0.77	0.9993	no	12.52	15.82	-0.34	0.53	0.46	0.9113	no	3.12	12.91	-2.05	3.04	0	0.0089	yes
AFUA_1G14220	nopA	178.09	164.58	0.11	-0.19	0.79	0.9993	no	291.58	166.32	0.81	-1.45	0.05	0.3973	no	287.04	162.66	0.82	-1.53	0.06	0.1362	no
AFUA_1G14230		11.82	0.68	4.12	-3.88	0	0.084	no	0.39	0.69	-0.81	0	1	1	no	0.75	10.72	-3.84	3.74	0.01	0.0285	yes
AFUA_1G14235	tP(AGG)2	0	0	#DIV/0!	0	1	1	no	0	0	#DIV/0!	0	1	1	no	0	0	#DIV/0!	0	1	1	no
AFUA_1G14240		21.7	22.26	-0.04	0.06	0.93	0.9993	no	19	22.5	-0.24	0.4	0.53	0.9362	no	15.17	19.71	-0.38	0.67	0.34	0.4724	no
AFUA_1G14250		7.4	7.09	0.06	-0.09	0.89	0.9993	no	7.67	7.16	0.1	-0.14	0.82	0.9856	no	4.71	6.74	-0.52	0.8	0.26	0.396	no
AFUA_1G14260		13.02	12.87	0.02	-0.02	0.97	0.9993	no	11.45	13.02	-0.19	0.29	0.63	0.9625	no	11.55	11.83	-0.04	0.06	0.93	0.9565	no
AFUA_1G14270		34.9	28.26	0.3	-0.53	0.47	0.9993	no	37.05	28.56	0.38	-0.68	0.34	0.8436	no	38.82	31.72	0.29	-0.58	0.47	0.6012	no
AFUA_1G14280		87.1	83.17	0.07	-0.1	0.87	0.9993	no	82.03	84.05	-0.04	0.05	0.93	0.9961	no	35.47	79.4	-1.16	2.06	0.01	0.0232	yes
AFUA_1G14290		73.19	72.32	0.02	-0.04	0.97	0.9993	no	63.7	73.08	-0.2	0.53	0.65	0.9644	no	73.82	66.57	0.15	-0.44	0.73	0.8186	no
AFUA_1G14300		147.43	95.19	0.63	-0.9	0.18	0.9648	no	97.79	96.34	0.02	-0.03	0.96	0.9972	no	30.51	133.77	-2.13	3.65	0	0.0005	yes
AFUA_1G14310		52.33	48.64	0.11	-0.18	0.79	0.9993	no	42.59	49.17	-0.21	0.36	0.58	0.9555	no	29.3	47.54	-0.7	1.34	0.07	0.151	no
AFUA_1G14320		33.15	32.96	0.01	-0.01	0.98	0.9993	no	36.08	33.32	0.11	-0.2	0.76	0.9757	no	39.01	30.15	0.37	-0.71	0.33	0.4702	no
AFUA_1G14330	abcC	60.01	25.58	1.23	-1.61	0.01	0.2251	no	24.19	25.87	-0.1	0.14	0.82	0.9857	no	15.34	54.76	-1.84	2.81	0	0.0013	yes
AFUA_1G14340		64.78	16.75	1.95	-2.89	0	0.0036	yes	19.54	16.94	0.21	-0.34	0.6	0.957	no	6.41	58.78	-3.2	5.06	0	0.0005	yes
AFUA_1G14350		24.8	44.13	-0.83	1.44	0.07	0.6514	no	27.76	44.53	-0.68	1.2	0.12	0.5929	no	20.84	22.6	-0.12	0.22	0.79	0.8618	no
AFUA_1G14360		3.42	4.26	-0.32	0.38	0.55	0.9993	no	4.35	4.32	0.01	-0.01	0.98	0.9972	no	4.13	3.1	0.41	-0.57	0.42	0.5608	no
AFUA_1G14380		9.3	17.67	-0.93	1.31	0.11	0.8186	no	12.57	17.81	-0.5	0.76	0.34	0.8387	no	7.35	8.5	-0.21	0.33	0.71	0.8035	no
AFUA_1G14390		7.4	12.4	-0.74	1.05	0.14	0.8953	no	6.21	12.51	-1.01	1.42	0.05	0.3852	no	2.75	6.73	-1.29	1.82	0.03	0.0705	no
AFUA_1G14400		31.19	39.62	-0.35	0.53	0.47	0.9993	no	26.91	39.93	-0.57	0.83	0.26	0.7767	no	7.67	28.48	-1.89	3.16	0	0.0025	yes
AFUA_1G14410	rpl17	638.96	708.03	-0.15	0.29	0.74	0.9993	no	1633.04	715.96	1.19	-2.35	0.01	0.1847	no	3182.61	582.72	2.45	-5.17	0	0.0005	yes
AFUA_1G14420		90.1	96.03	-0.09	0.16	0.82	0.9993	no	90.58	97.14	-0.1	0.18	0.79	0.9825	no	43	82.03	-0.93	1.91	0.02	0.0579	no
AFUA_1G14430		41.02	16.17	1.34	-2.12	0.01	0.1551	no	32.82	16.35	1	-1.69	0.02	0.2809	no	17.73	37.14	-1.07	1.94	0.02	0.0686	no
AFUA_1G14440		16.72	9.05	0.89	-1.31	0.05	0.5313	no	11.41	9.14	0.32	-0.48	0.46	0.9111	no	7	15.24	-1.12	1.84	0.01	0.0457	yes
AFUA_1G14450	exgO	3.2	5.25	-0.71	0.93	0.14	0.8969	no	6.26	5.3	0.24	-0.34	0.57	0.9515	no	5.58	2.91	0.94	-1.36	0.05	0.1234	no
AFUA_1G14460		3.04	2.48	0.3	-0.33	0.62	0.9993	no	4.28	2.5	0.78	-0.97	0.14	0.6267	no	7.39	2.78	1.41	-1.93	0.01	0.0413	yes
AFUA_1G14480		0.12	1.11	-3.26	0	1	1	no	3.63	1.13	1.69	-1.83	0.02	0.2769	no	7.38	0.11	6.13	-2.97	0.23	0.3581	no
AFUA_1G14490		25.65	25.66	0	0	1	0.9993	no	16.07	25.94	-0.69	1.16	0.09	0.5117	no	12.94	23.4	-0.85	1.49	0.05	0.1178	no
AFUA_1G14500		68.62	89.8	-0.39	0.5	0.41	0.9993	no	95.13	90.81	0.07	-0.1	0.87	0.9896	no	87.88	62.68	0.49	-0.73	0.29	0.4226	no
AFUA_1G14510		12.63	14.97	-0.25	0.38	0.54	0.9993	no	16.46	15.14	0.12	-0.19	0.76	0.9757	no	7.87	11.49	-0.55	0.93	0.17	0.287	no
AFUA_1G14520		5.09	4.07	0.32	-0.4	0.55	0.9993	no	9.68	4.11	1.24	-1.66	0.01	0.2035	no	2.61	4.62	-0.82	1.1	0.14	0.2524	no
AFUA_1G14530		19.38	11.42	0.76	-1.08	0.1	0.7885	no	19.89	11.54	0.79	-1.2	0.07	0.4661	no	7.64	17.54	-1.2	1.88	0.01	0.0392	yes
AFUA_1G14550	sod3	3203.14	1812.15	0.82	-0.97	0.26	0.9993	no	1520.73	1836.6	-0.27	0.4	0.64	0.9631	no	37	2891.57	-6.29	9.43	0	0.0005	yes
AFUA_1G14560	msdS	87.32	43.02	1.02	-1.41	0.04	0.4965	no	91.1	43.56	1.06	-1.58	0.02	0.2347	no	5.67	79.03	-3.8	5.71	0	0.0005	yes
AFUA_1G14570		66.33	62.8	0.08	-0.11	0.85	0.9993	no	80.32	63.53	0.34	-0.5	0.41	0.8914	no	56.04	60.29	-0.11	0.18	0.79	0.8594	no
AFUA_1G14580		18.16	19.4	-0.1	0.14	0.85	0.9993	no	28.39	19.57	0.54	-0.9	0.23	0.7486	no	16.96	16.61	0.03	-0.05	0.95	0.9714	no
AFUA_1G14590		58.91	57.54	0.03	-0.08	0.94	0.9993	no	80.4	58.13	0.47	-1.17	0.27	0.7919	no	104.57	53.76	0.96	-2.6	0.03	0.0818	no
AFUA_1G14600		11.65	11.57	0.01	-0.01	0.99	0.9993	no	37.66	11.69	1.69	-2.75	0	0.0331	yes	44.09	10.6	2.06	-3.82	0	0.0005	yes
AFUA_1G14610		145.06	155	-0.1	0.13	0.83	0.9993	no	181.63	156.77	0.21	-0.3	0.63	0.9624	no	141.84	131.86	0.11	-0.17	0.81	0.8722	no
AFUA_1G14620		51.34	55.12	-0.1	0.14	0.81	0.9993	no	94.19	55.77	0.76	-1.01	0.1	0.5407	no	90.37	46.65	0.95	-1.56	0.02	0.0669	no
AFUA_1G14630		8.46	13.28	-0.65	0.94	0.18	0.9713	no	14.26	13.43	0.09	-0.14	0.84	0.988	no	16.42	7.72	1.09	-1.8	0.03	0.0713	no
AFUA_1G14640		33.9	18.82	0.85	-1.25	0.11	0.8134	no	25.99	18.99	0.45	-0.74	0.33	0.8344	no	14.5	31.03	-1.1	1.82	0.03	0.0854	no
AFUA_1G14645	tV(CAC)1	0	0	#DIV/0!	0	1	1	no	0	0	#DIV/0!	0	1	1	no	0	0	#DIV/0!	0	1	1	no
AFUA_1G14650		11.19	7.68	0.54	-0.75	0.31	0.9993	no	9.94	7.74	0.36	-0.51	0.49	0.9231	no	12.36	10.2	0.28	-0.47	0.57	0.6896	no
AFUA_1G14660	laeA	40	23.04	0.8	-1.35	0.06	0.6172	no	22	23.3	-0.08	0.14	0.84	0.9876	no	14.7	36.38	-1.31	2.41	0	0.0149	yes
AFUA_1G14670		21.47	27.64	-0.36	0.6	0.38	0.9993	no	22.46	27.92	-0.31	0.55	0.43	0.897	no	14.68	19.55	-0.41	0.74	0.34	0.4801	no
AFUA_1G14680		63.42	77.97	-0.3	0.38	0.52	0.9993	no	88.01	78.88	0.16	-0.2	0.73	0.9728	no	68.99	57.7	0.26	-0.39	0.55	0.678	no
AFUA_1G14690		34.34	44.6	-0.38	0.58	0.37	0.9993	no	40.44	45.11	-0.16	0.24	0.69	0.9682	no	47.14	31.19	0.6	-1.05	0.13	0.2351	no
AFUA_1G14695		3.36	5.23	-0.64	0.77	0.31	0.9993	no	4.14	5.27	-0.35	0.45	0.56	0.9485	no	2.23	3.06	-0.46	0.58	0.5	0.6311	no
AFUA_1G14700		6.43	27.93	-2.12	2.85	0	0.0036	yes	20.57	28.31	-0.46	0.67	0.31	0.8242	no	2.54	5.83	-1.2	1.64	0.03	0.0812	no
AFUA_1G14710		48.57	36.4	0.42	-0.69	0.3	0.9993	no	32.86	36.77	-0.16	0.25	0.71	0.9692	no	7.67	44.13	-2.52	4.36	0	0.0005	yes
AFUA_1G14720		23.55	21.2	0.15	-0.24	0.71	0.9993	no	21.7	21.42	0.02	-0.03	0.96	0.9972	no	19.08	21.48	-0.17	0.3	0.68	0.778	no
AFUA_1G14730		112.23	107.91	0.06	-0.08	0.9	0.9993	no	79.78	109.07	-0.45	0.69	0.28	0.7992	no	128.4	101.91	0.33	-0.57	0.43	0.5646	no
AFUA_1G14740		70.27	95.26	-0.44	0.76	0.27	0.9993	no	83.48	96.34	-0.21	0.36	0.6	0.9575	no	57.77	63.92	-0.15	0.29	0.7	0.7944	no
AFUA_1G14750		52.74	59.16	-0.17	0.25	0.7	0.9993	no	55.44	59.89	-0.11	0.16	0.79	0.9825	no	39.55	47.94	-0.28	0.51	0.48	0.6112	no
AFUA_1G14770		15.49	18	-0.22	0.33	0.6	0.9993	no	24.75	18.2	0.44	-0.72	0.25	0.7742	no	24.09	14.14	0.77	-1.33	0.06	0.13	no
AFUA_1G14780		351.29	332.62	0.08	-0.16	0.85	0.9993	no	391.04	335.94	0.22	-0.45	0.59	0.957	no	261.11	319.84	-0.29	0.7	0.45	0.5905	no
AFUA_1G14790		46.31	41.68	0.15	-0.26	0.71	0.9993	no	34.91	42.13	-0.27	0.47	0.48	0.9197	no	13.14	42.25	-1.69	3.02	0	0.0013	yes
AFUA_1G14800		397.51	397.08	0	0	1	0.9993	no	303.18	401.59	-0.41	0.86	0.4	0.8834	no	25.84	364.27	-3.82	8.11	0	0.0005	yes
AFUA_1G14810		38.42	33.78	0.19	-0.27	0.65	0.9993	no	36.05	34.17	0.08	-0.11	0.85	0.9889	no	27.21	34.91	-0.36	0.62	0.36	0.4937	no
AFUA_1G14820		24.44	33.23	-0.44	1.64	0.52	0.9993	no	34.93	33.65	0.05	-0.22	0.93	0.9961	no	40.78	22.18	0.88	-3.64	0.2	0.3266	no
AFUA_1G14830		119.74	107.4	0.16	-0.25	0.71	0.9993	no	173.22	108.64	0.67	-1.06	0.11	0.5784	no	66.73	109.1	-0.71	1.32	0.08	0.1611	no
AFUA_1G14840		25.71	19.51	0.4	-0.65	0.4	0.9993	no	17.48	19.69	-0.17	0.28	0.72	0.9717	no	3.22	23.46	-2.87	4.42	0	0.0013	yes
AFUA_1G14850		113.72	108.23	0.07	-0.11	0.87	0.9993	no	72.08	109.27	-0.6	1.01	0.13	0.6176	no	69.37	103.33	-0.57	1.11	0.15	0.2562	no
AFUA_1G14860		13.09	15.95	-0.29	0.42	0.58	0.9993	no	8.13	16.16	-0.99	1.46	0.06	0.4173	no	2.35	11.91	-2.34	3.3	0	0.0087	yes
AFUA_1G14870	gwt1	10.78	11.12	-0.04	0.07	0.92	0.9993	no	12.35	11.24	0.14	-0.21	0.76	0.9757	no	6.15	9.81	-0.67	1.06	0.15	0.2684	no
AFUA_1G14880		9.56	9.19	0.06	-0.08	0.9	0.9993	no	7.42	9.28	-0.32	0.48	0.46	0.9097	no	3.9	8.72	-1.16	1.75	0.02	0.0554	no
AFUA_1G14890	pdeA	8.46	8.7	-0.04	0.06	0.93	0.9993	no	8.11	8.79	-0.12	0.17	0.79	0.9825	no	3.19	7.7	-1.27	1.86	0.01	0.0456	yes
AFUA_1G14900		1.18	1.74	-0.56	0.53	0.43	0.9993	no	1.4	1.76	-0.33	0.36	0.59	0.9563	no	0.62	1.07	-0.79	0	1	1	no
AFUA_1G14910		122.43	139.29	-0.19	0.28	0.66	0.9993	no	106.24	140.96	-0.41	0.64	0.33	0.8337	no	80.57	111.42	-0.47	0.87	0.24	0.3689	no
AFUA_1G14920		67.64	68.39	-0.02	0.03	0.97	0.9993	no	40.85	69.2	-0.76	1.28	0.05	0.4067	no	22.24	61.42	-1.47	2.69	0	0.0009	yes
AFUA_1G14930		4515.33	3711.08	0.28	-0.7	0.59	0.9993	no	4447.04	3755.56	0.24	-0.65	0.61	0.9588	no	4964.53	4116.37	0.27	-0.79	0.58	0.6982	no
AFUA_1G14940		63.59	84.02	-0.4	0.62	0.33	0.9993	no	121.07	84.93	0.51	-0.77	0.22	0.7473	no	116.7	57.87	1.01	-1.78	0.01	0.0414	yes
AFUA_1G14945		38.04	16.64	1.19	-1.78	0.02	0.2863	no	9.42	16.85	-0.84	1.27	0.08	0.5052	no	2.5	34.43	-3.78	5.35	0	0.0005	yes
AFUA_1G14950		38.56	39.68	-0.04	0.07	0.91	0.9993	no	33.84	40.12	-0.25	0.42	0.52	0.9355	no	40.98	35.09	0.22	-0.42	0.56	0.6833	no
AFUA_1G14960		15.31	10.49	0.55	-0.82	0.17	0.9532	no	16.97	10.61	0.68	-1.03	0.09	0.5119	no	20.23	13.91	0.54	-0.93	0.16	0.2803	no
AFUA_1G14970		15.83	20.5	-0.37	0.64	0.5	0.9993	no	23.32	20.69	0.17	-0.32	0.73	0.9728	no	28.06	14.42	0.96	-1.94	0.07	0.1484	no
AFUA_1G14980		2.66	2.12	0.33	-0.38	0.57	0.9993	no	4.06	2.14	0.92	-1.1	0.1	0.5425	no	4.15	2.42	0.78	-1.07	0.14	0.2538	no
AFUA_1G14990		17.91	16.11	0.15	-0.22	0.72	0.9993	no	22.05	16.28	0.44	-0.71	0.25	0.7742	no	21.83	16.38	0.41	-0.67	0.33	0.4698	no
AFUA_1G15000		89.32	123.33	-0.47	0.64	0.31	0.9993	no	111.24	124.82	-0.17	0.24	0.7	0.9689	no	139.07	81.51	0.77	-1.27	0.07	0.1563	no
AFUA_1G15010		24.53	23.23	0.08	-0.11	0.85	0.9993	no	25.11	23.5	0.1	-0.14	0.82	0.9856	no	18.77	22.29	-0.25	0.41	0.53	0.6589	no
AFUA_1G15020		752.44	715.18	0.07	-0.13	0.88	0.9993	no	1483.04	723.01	1.04	-1.87	0.02	0.2769	no	3887.57	686.09	2.5	-4.64	0	0.0005	yes
AFUA_1G15030		16.74	14.14	0.24	-0.37	0.55	0.9993	no	33.25	14.29	1.22	-1.94	0	0.0746	no	34.38	15.28	1.17	-2.06	0	0.0172	yes
AFUA_1G15040		10.47	12.11	-0.21	0.31	0.69	0.9993	no	10.14	12.25	-0.27	0.42	0.59	0.957	no	5.85	9.52	-0.7	1.12	0.19	0.3169	no
AFUA_1G15050	lhs1	19.25	37.05	-0.94	1.43	0.02	0.3247	no	53.51	37.45	0.51	-0.76	0.21	0.739	no	24.66	17.49	0.5	-0.86	0.21	0.3349	no
AFUA_1G15070		30.38	27.49	0.14	-0.23	0.72	0.9993	no	33.35	27.75	0.27	-0.44	0.5	0.9261	no	22.58	27.68	-0.29	0.54	0.46	0.5962	no
AFUA_1G15080		21.43	17.65	0.28	-0.45	0.49	0.9993	no	16.76	17.85	-0.09	0.15	0.82	0.9859	no	31.38	19.48	0.69	-1.26	0.08	0.158	no
AFUA_1G15090		47.64	45.38	0.07	-0.13	0.87	0.9993	no	29.2	45.9	-0.65	1.21	0.11	0.562	no	19.6	43.22	-1.14	2.19	0.01	0.0361	yes
AFUA_1G15100		2.55	4.93	-0.95	1.13	0.16	0.9239	no	4.12	4.98	-0.27	0.36	0.64	0.9636	no	3.45	2.33	0.57	-0.72	0.41	0.548	no
AFUA_1G15110		10.54	12.78	-0.28	0.4	0.5	0.9993	no	13.85	12.94	0.1	-0.14	0.82	0.9871	no	13.83	9.57	0.53	-0.91	0.18	0.2967	no
AFUA_1G15120		4.6	5.63	-0.29	0.39	0.52	0.9993	no	5.57	5.69	-0.03	0.05	0.94	0.9972	no	5.82	4.18	0.48	-0.73	0.28	0.4151	no
AFUA_1G15130		40.39	43.56	-0.11	0.19	0.78	0.9993	no	32.69	44.01	-0.43	0.77	0.27	0.7899	no	25.11	36.74	-0.55	1.06	0.17	0.2918	no
AFUA_1G15140		921.67	734.84	0.33	-0.45	0.53	0.9993	no	916.43	742.28	0.3	-0.47	0.51	0.9262	no	698.02	841.74	-0.27	0.43	0.59	0.708	no
AFUA_1G15150		12.53	8.98	0.48	-0.7	0.29	0.9993	no	8.21	9.09	-0.15	0.21	0.74	0.9728	no	13.13	11.4	0.2	-0.35	0.63	0.7419	no
AFUA_1G15160		270.5	144.86	0.9	-1.76	0.03	0.4081	no	153.44	146.25	0.07	-0.13	0.86	0.9889	no	111.7	246.04	-1.14	2.63	0	0.0188	yes
AFUA_1G15170		7.53	7.9	-0.07	0.09	0.89	0.9993	no	6.01	7.97	-0.41	0.55	0.43	0.8971	no	5.6	6.86	-0.29	0.44	0.57	0.6912	no
AFUA_1G15180		40.87	31.7	0.37	-0.64	0.36	0.9993	no	26.43	32	-0.28	0.48	0.49	0.9232	no	6.66	37.17	-2.48	4.3	0	0.0005	yes
AFUA_1G15190		0.62	0.28	1.14	0	1	1	no	0.2	0.29	-0.55	0	1	1	no	0.35	0.56	-0.68	0	1	1	no
AFUA_1G15200		106.62	104.09	0.03	-0.05	0.94	0.9993	no	91.95	105.2	-0.19	0.29	0.64	0.9633	no	74.48	97.03	-0.38	0.67	0.34	0.4755	no
AFUA_1G15210		16.5	20.97	-0.35	0.54	0.44	0.9993	no	18.44	21.17	-0.2	0.33	0.64	0.9633	no	10.84	15	-0.47	0.8	0.3	0.4392	no
AFUA_1G15220		48.05	41.84	0.2	-0.44	0.67	0.9993	no	37.91	42.28	-0.16	0.34	0.74	0.9728	no	38.67	43.82	-0.18	0.44	0.7	0.7957	no
AFUA_1G15230		42.94	37.74	0.19	-0.29	0.64	0.9993	no	34.93	38.18	-0.13	0.2	0.74	0.9728	no	26.98	39.05	-0.53	0.97	0.17	0.2827	no
AFUA_1G15240		103.4	109.61	-0.08	0.22	0.84	0.9993	no	130.9	110.68	0.24	-0.67	0.55	0.9472	no	88.65	94.21	-0.09	0.26	0.84	0.8926	no
AFUA_1G15250		53.21	51.63	0.04	-0.08	0.92	0.9993	no	62.44	52.11	0.26	-0.48	0.5	0.9261	no	70.5	48.47	0.54	-1.11	0.17	0.2897	no
AFUA_1G15260		203.01	93.35	1.12	-1.77	0.01	0.251	no	108.34	94.44	0.2	-0.34	0.62	0.9624	no	42.65	184.19	-2.11	3.93	0	0.0005	yes
AFUA_1G15270		1598.68	1099.23	0.54	-0.58	0.36	0.9993	no	3079.03	1111.97	1.47	-1.81	0	0.1078	no	3302.11	1456.28	1.18	-1.43	0.05	0.1077	no
AFUA_1G15280		14.76	25.57	-0.79	1.24	0.06	0.6067	no	23.22	25.83	-0.15	0.26	0.69	0.9682	no	19.33	13.46	0.52	-0.91	0.2	0.3296	no
AFUA_1G15290		2.44	5.03	-1.05	1.11	0.15	0.9195	no	5.68	5.08	0.16	-0.22	0.78	0.9788	no	5.13	2.24	1.2	-1.42	0.11	0.2054	no
AFUA_1G15300		11.77	15.47	-0.39	0.56	0.41	0.9993	no	8.63	15.6	-0.85	1.25	0.06	0.4275	no	8.59	10.75	-0.32	0.51	0.48	0.6128	no
AFUA_1G15310		10.72	11.92	-0.15	0.23	0.71	0.9993	no	17.68	12.06	0.55	-0.85	0.17	0.6825	no	20.48	9.75	1.07	-1.86	0.01	0.0289	yes
AFUA_1G15330		4.61	7.38	-0.68	0.73	0.29	0.9993	no	8.73	7.43	0.23	-0.29	0.66	0.9644	no	3.33	4.22	-0.34	0.44	0.57	0.6897	no
AFUA_1G15340		72.78	81.14	-0.16	0.23	0.72	0.9993	no	77.72	82.15	-0.08	0.12	0.86	0.9889	no	52.56	66.11	-0.33	0.6	0.41	0.5435	no
AFUA_1G15350		112.91	119.34	-0.08	0.09	0.91	0.9993	no	94.34	120.11	-0.35	0.4	0.59	0.957	no	14.23	103.52	-2.86	4.02	0	0.0005	yes
AFUA_1G15360		62.55	70.02	-0.16	0.21	0.79	0.9993	no	59.54	70.47	-0.24	0.33	0.67	0.9681	no	22.6	57.31	-1.34	2.21	0.02	0.0534	no
AFUA_1G15370		20.13	18.56	0.12	-0.17	0.78	0.9993	no	20.61	18.74	0.14	-0.22	0.73	0.9728	no	15.3	18.37	-0.26	0.44	0.52	0.6491	no
AFUA_1G15380		22.67	20.37	0.15	-0.24	0.7	0.9993	no	16.38	20.56	-0.33	0.52	0.41	0.8884	no	22.86	20.62	0.15	-0.27	0.69	0.7908	no
AFUA_1G15390		135.38	190.86	-0.5	1.04	0.21	0.9993	no	148.9	193.03	-0.37	0.8	0.33	0.8376	no	232.64	123.2	0.92	-2.19	0.02	0.0554	no
AFUA_1G15400	pex7	17.57	25.08	-0.51	0.83	0.24	0.9993	no	20.45	25.33	-0.31	0.53	0.45	0.9097	no	27.87	15.98	0.8	-1.49	0.06	0.1315	no
AFUA_1G15410		3.24	3.55	-0.14	0.15	0.82	0.9993	no	4.06	3.6	0.18	-0.21	0.76	0.9757	no	3.03	2.93	0.05	-0.06	0.94	0.9621	no
AFUA_1G15420		5.05	5.52	-0.13	0.17	0.83	0.9993	no	5.33	5.58	-0.06	0.09	0.91	0.9924	no	2.49	4.6	-0.89	1.2	0.16	0.2801	no
AFUA_1G15425	tG(UCC)1	0	0	#DIV/0!	0	1	1	no	0	0	#DIV/0!	0	1	1	no	0	0	#DIV/0!	0	1	1	no
AFUA_1G15430		13.11	18.63	-0.51	0.78	0.28	0.9993	no	16.07	18.82	-0.23	0.38	0.6	0.9582	no	17.54	11.91	0.56	-0.97	0.23	0.3636	no
AFUA_1G15440	ags3	77.65	63.44	0.29	-0.35	0.55	0.9993	no	104.88	64.23	0.71	-0.87	0.14	0.6385	no	70.3	70.71	-0.01	0.01	0.98	0.9916	no
AFUA_1G15450		161.52	147.62	0.13	-0.21	0.76	0.9993	no	195.04	149.27	0.39	-0.63	0.35	0.8473	no	202.5	147.27	0.46	-0.83	0.27	0.4058	no
AFUA_1G15460		13.74	13.27	0.05	-0.08	0.9	0.9993	no	19.45	13.42	0.54	-0.84	0.17	0.6812	no	24.36	12.5	0.96	-1.69	0.02	0.0488	yes
AFUA_1G15470		9.43	9.89	-0.07	0.1	0.87	0.9993	no	7.41	10	-0.43	0.67	0.27	0.7944	no	5.59	8.59	-0.62	1.01	0.14	0.2452	no
AFUA_1G15490	mfsB	12.05	8.28	0.54	-0.78	0.23	0.9993	no	7.81	8.37	-0.1	0.15	0.82	0.9856	no	11.42	10.94	0.06	-0.1	0.89	0.9299	no
AFUA_1G15500		17.32	17.01	0.03	-0.04	0.95	0.9993	no	15.71	17.2	-0.13	0.21	0.74	0.9728	no	13.98	15.75	-0.17	0.3	0.68	0.782	no
AFUA_1G15510		7.27	8.69	-0.26	0.36	0.58	0.9993	no	6.41	8.78	-0.45	0.66	0.31	0.8242	no	5.85	6.62	-0.18	0.28	0.7	0.7975	no
AFUA_1G15520		3.14	3.37	-0.1	0.13	0.83	0.9993	no	2.78	3.4	-0.29	0.36	0.55	0.9472	no	3.25	2.85	0.19	-0.27	0.69	0.787	no
AFUA_1G15530		4.07	5.89	-0.53	0.69	0.4	0.9993	no	4.35	5.95	-0.45	0.59	0.46	0.9097	no	4.77	3.7	0.37	-0.52	0.57	0.6874	no
AFUA_1G15540		8	9.03	-0.18	0.19	0.8	0.9993	no	7.27	9.1	-0.32	0.38	0.62	0.9624	no	29.59	7.34	2.01	-2.84	0.01	0.0224	yes
AFUA_1G15550		38.8	33.09	0.23	-0.27	0.66	0.9993	no	23.46	33.37	-0.51	0.64	0.3	0.8173	no	71.65	35.49	1.01	-1.45	0.04	0.0981	no
AFUA_1G15560		32.73	35.96	-0.14	0.23	0.75	0.9993	no	24.05	36.34	-0.6	1.03	0.14	0.6382	no	16.4	29.88	-0.87	1.55	0.05	0.1169	no
AFUA_1G15570		16.44	26.71	-0.7	1.11	0.14	0.8989	no	27.51	27.03	0.03	-0.04	0.96	0.9972	no	30.3	14.96	1.02	-1.89	0.03	0.0748	no
AFUA_1G15580		28.81	40.52	-0.49	0.87	0.25	0.9993	no	35.64	40.92	-0.2	0.37	0.62	0.9624	no	31.38	26.24	0.26	-0.51	0.55	0.6712	no
AFUA_1G15590	cybS	620.96	674.8	-0.12	0.26	0.79	0.9993	no	583.22	681.71	-0.23	0.51	0.59	0.957	no	513.26	565.92	-0.14	0.37	0.73	0.8156	no
AFUA_1G15610		10.67	14.31	-0.42	0.63	0.37	0.9993	no	30.49	14.47	1.08	-1.78	0.01	0.2054	no	22.37	9.73	1.2	-2.08	0.01	0.0386	yes
AFUA_1G15620	helA	48.99	28.87	0.76	-1.07	0.1	0.7832	no	43.63	29.16	0.58	-0.93	0.15	0.6456	no	64.67	44.79	0.53	-0.85	0.23	0.3588	no
AFUA_1G15630		62.9	44.14	0.51	-2.49	0.41	0.9993	no	27.26	44.63	-0.71	3.38	0.27	0.7899	no	11.36	57.24	-2.33	10.16	0.02	0.0526	no
AFUA_1G15640		72.82	80.35	-0.14	0.33	0.73	0.9993	no	62.86	81.18	-0.37	0.88	0.37	0.8568	no	54.29	66.27	-0.29	0.73	0.5	0.63	no
AFUA_1G15650		0.78	0.31	1.31	0	1	1	no	0.43	0.32	0.45	0	1	1	no	0.25	0.71	-1.51	0	1	1	no
AFUA_1G15660		0.37	0.37	0.04	0	1	1	no	0.56	0.37	0.61	0	1	1	no	0.68	0.34	0.99	0	1	1	no
AFUA_1G15670		6.03	6.13	-0.02	0.03	0.96	0.9993	no	7.43	6.19	0.26	-0.37	0.57	0.9502	no	4.65	5.48	-0.23	0.35	0.63	0.7392	no
AFUA_1G15680		3.49	4.64	-0.41	0.5	0.46	0.9993	no	3.09	4.68	-0.6	0.75	0.27	0.7899	no	1.22	3.17	-1.38	1.68	0.03	0.0849	no
AFUA_1G15690		1.35	2.94	-1.12	1.04	0.17	0.9546	no	0.84	2.96	-1.82	1.76	0.03	0.2953	no	0.38	1.23	-1.7	0	1	1	no
AFUA_1G15700		20.52	14.03	0.55	-0.83	0.21	0.9993	no	11.27	14.16	-0.33	0.51	0.43	0.8976	no	9.64	18.63	-0.95	1.61	0.03	0.0705	no
AFUA_1G15710		7.72	7.17	0.11	-0.15	0.81	0.9993	no	7.33	7.25	0.02	-0.02	0.97	0.9972	no	6.79	7.01	-0.05	0.07	0.92	0.9513	no
AFUA_1G15720		65.34	66.12	-0.02	0.02	0.97	0.9993	no	80.34	66.9	0.26	-0.38	0.53	0.9384	no	58.93	59.48	-0.01	0.02	0.97	0.9842	no
AFUA_1G15730		853.43	853.5	0	0	1	0.9998	no	2301.85	863.17	1.42	-3.96	0	0.0611	no	5763.03	777.83	2.89	-8.64	0	0.0005	yes
AFUA_1G15740		5.78	6.75	-0.22	0.29	0.7	0.9993	no	9.77	6.82	0.52	-0.76	0.31	0.8217	no	11.16	5.28	1.08	-1.62	0.06	0.1326	no
AFUA_1G15750		19.74	26.1	-0.4	0.66	0.32	0.9993	no	27.29	26.39	0.05	-0.08	0.9	0.9921	no	23.78	17.97	0.4	-0.74	0.3	0.4391	no
AFUA_1G15760		54.5	60.42	-0.15	0.25	0.71	0.9993	no	50.45	61.09	-0.28	0.47	0.47	0.9157	no	65.24	49.58	0.4	-0.75	0.3	0.4401	no
AFUA_1G15770		4.41	6.86	-0.64	0.84	0.22	0.9993	no	8.62	6.93	0.31	-0.44	0.51	0.9262	no	11.51	4.01	1.52	-2.34	0	0.0142	yes
AFUA_1G15780	leu2A	85.6	55.18	0.63	-1.14	0.11	0.8186	no	54.65	55.77	-0.03	0.05	0.94	0.9972	no	135.05	77.82	0.8	-1.61	0.04	0.1022	no
AFUA_1G15790		60.47	55.69	0.12	-0.23	0.76	0.9993	no	64.98	56.27	0.21	-0.42	0.59	0.957	no	68.75	55.04	0.32	-0.71	0.41	0.5489	no
AFUA_1G15800		8.67	9.29	-0.1	0.14	0.82	0.9993	no	9.94	9.39	0.08	-0.13	0.84	0.9876	no	8.72	7.89	0.14	-0.24	0.73	0.8187	no
AFUA_1G15810		63.5	65.2	-0.04	0.06	0.93	0.9993	no	91.4	65.96	0.47	-0.74	0.26	0.7781	no	104.3	57.73	0.85	-1.55	0.03	0.0888	no
AFUA_1G15820		298.69	236.48	0.34	-0.49	0.45	0.9993	no	230.68	239.08	-0.05	0.08	0.91	0.9925	no	272.13	271.94	0	0	1	0.9988	no
AFUA_1G15830		49.41	39.14	0.34	-0.55	0.42	0.9993	no	31.91	39.51	-0.31	0.52	0.44	0.9041	no	34.57	45.04	-0.38	0.72	0.33	0.4689	no
AFUA_1G15840		6.66	8.49	-0.35	0.48	0.47	0.9993	no	7.43	8.58	-0.21	0.3	0.65	0.9644	no	5.79	6.05	-0.06	0.1	0.9	0.9332	no
AFUA_1G15850		7.26	6.81	0.09	-0.12	0.85	0.9993	no	7.57	6.88	0.14	-0.2	0.75	0.9757	no	4.06	6.63	-0.71	1.02	0.15	0.2605	no
AFUA_1G15860		64.05	83.86	-0.39	0.62	0.34	0.9993	no	82.93	84.7	-0.03	0.05	0.94	0.9972	no	86.09	58.33	0.56	-1.03	0.15	0.2613	no
AFUA_1G15870		34.97	31.55	0.15	-0.22	0.72	0.9993	no	33.45	31.93	0.07	-0.1	0.87	0.9896	no	39.32	31.76	0.31	-0.54	0.44	0.5713	no
AFUA_1G15880		37.26	36.2	0.04	-0.07	0.92	0.9993	no	29.58	36.59	-0.31	0.55	0.42	0.8955	no	20.57	33.87	-0.72	1.37	0.08	0.1625	no
AFUA_1G15890		10.93	12.74	-0.22	0.34	0.58	0.9993	no	11.33	12.88	-0.18	0.29	0.63	0.9624	no	13.42	9.95	0.43	-0.74	0.27	0.4058	no
AFUA_1G15900		30.14	25.56	0.24	-0.37	0.54	0.9993	no	30.11	25.85	0.22	-0.35	0.57	0.9514	no	22.13	27.44	-0.31	0.56	0.42	0.5601	no
AFUA_1G15910		1.28	0.83	0.63	-0.57	0.39	0.9993	no	1.16	0.83	0.48	-0.45	0.51	0.9262	no	1.26	1.17	0.11	0	1	1	no
AFUA_1G15920		30.99	40.75	-0.4	0.7	0.33	0.9993	no	80.05	41.16	0.96	-1.76	0.02	0.2315	no	68.5	28.17	1.28	-2.61	0	0.0098	yes
AFUA_1G15930		57.09	72.37	-0.34	0.52	0.41	0.9993	no	71.93	73.2	-0.03	0.04	0.95	0.9972	no	52.3	52.02	0.01	-0.01	0.98	0.9909	no
AFUA_1G15940		93.52	52.95	0.82	-1.27	0.06	0.5931	no	47.86	53.55	-0.16	0.27	0.67	0.9677	no	20.78	84.88	-2.03	3.6	0	0.0005	yes
AFUA_1G15950	pbs2	72.98	58.35	0.32	-0.49	0.44	0.9993	no	65.53	59.03	0.15	-0.24	0.71	0.9692	no	36.52	66.29	-0.86	1.56	0.03	0.0763	no
AFUA_1G15960		249.03	342.79	-0.46	0.67	0.31	0.9993	no	294.3	346.71	-0.24	0.35	0.6	0.9573	no	323.7	226.5	0.52	-0.88	0.24	0.3645	no
AFUA_1G15965	tP(CGG)1	0	0	#DIV/0!	0	1	1	no	0	0	#DIV/0!	0	1	1	no	0	0	#DIV/0!	0	1	1	no
AFUA_1G15970		2.52	2.33	0.11	-0.12	0.87	0.9993	no	1.3	2.36	-0.86	0.98	0.19	0.7073	no	2.15	2.29	-0.09	0.11	0.9	0.9335	no
AFUA_1G15980		0	0.07	#NUM!	0	1	1	no	0.1	0.07	0.5	0	1	1	no	0.19	0	#DIV/0!	0	1	1	no
AFUA_1G15990		191.61	110.68	0.79	-1.1	0.12	0.8409	no	309.05	112.12	1.46	-2.05	0	0.1013	no	58.58	173.9	-1.57	2.73	0	0.0096	yes
AFUA_1G16000		60.85	62.42	-0.04	0.07	0.92	0.9993	no	64.33	63.07	0.03	-0.05	0.94	0.9972	no	49.65	55.49	-0.16	0.33	0.68	0.7823	no
AFUA_1G16010		4.79	5.41	-0.18	0.22	0.76	0.9993	no	4.98	5.47	-0.14	0.18	0.8	0.9841	no	2.32	4.36	-0.91	1.21	0.15	0.2613	no
AFUA_1G16020		16.55	14.26	0.21	-0.34	0.67	0.9993	no	17.51	14.42	0.28	-0.46	0.55	0.9463	no	7.89	15.08	-0.94	1.56	0.08	0.1619	no
AFUA_1G16030		143.72	113.23	0.34	-0.51	0.45	0.9993	no	86.19	114.46	-0.41	0.59	0.37	0.8599	no	76.44	131.16	-0.78	1.33	0.08	0.169	no
AFUA_1G16040		20.9	11.17	0.9	-1.06	0.11	0.8187	no	11.92	11.28	0.08	-0.1	0.87	0.9897	no	4.43	19.17	-2.11	2.72	0	0.0041	yes
AFUA_1G16050		71.27	63.23	0.17	-0.28	0.66	0.9993	no	65.99	63.9	0.05	-0.08	0.9	0.9922	no	56.87	64.93	-0.19	0.36	0.62	0.7359	no
AFUA_1G16060		52.95	67.1	-0.34	0.64	0.39	0.9993	no	90.2	67.87	0.41	-0.79	0.28	0.7963	no	37.04	48.19	-0.38	0.79	0.34	0.4724	no
AFUA_1G16070		5.92	10.31	-0.8	1.08	0.08	0.7097	no	11.02	10.44	0.08	-0.11	0.86	0.9889	no	2.78	5.38	-0.95	1.39	0.04	0.1075	no
AFUA_1G16080		12.86	9.63	0.42	-0.63	0.44	0.9993	no	10.74	9.73	0.14	-0.22	0.78	0.9794	no	7.4	11.68	-0.66	1.11	0.23	0.3574	no
AFUA_1G16090		17.72	20.71	-0.22	0.43	0.71	0.9993	no	12.38	20.89	-0.75	1.49	0.21	0.7388	no	12.27	16.16	-0.4	0.85	0.52	0.6502	no
AFUA_1G16100		1.12	1.29	-0.2	0	1	1	no	1.12	1.31	-0.22	0.22	0.76	0.9757	no	0.4	1.03	-1.35	0	1	1	no
AFUA_1G16110		11.54	12.48	-0.11	0.17	0.83	0.9993	no	10.08	12.61	-0.32	0.5	0.53	0.9384	no	6.95	10.53	-0.6	0.97	0.27	0.404	no
AFUA_1G16115		5.9	5.47	0.11	-0.15	0.86	0.9993	no	6.25	5.53	0.18	-0.25	0.77	0.9764	no	2.94	5.39	-0.87	1.17	0.21	0.3347	no
AFUA_1G16120		53.71	71.05	-0.4	0.69	0.35	0.9993	no	40.46	71.76	-0.83	1.47	0.05	0.4126	no	37.09	49.11	-0.4	0.77	0.35	0.4861	no
AFUA_1G16130		41.43	78.67	-0.93	1.26	0.04	0.4902	no	55.48	79.61	-0.52	0.73	0.22	0.7446	no	47.31	37.77	0.32	-0.54	0.42	0.5627	no
AFUA_1G16140		11.04	9.36	0.24	-0.86	0.83	0.9993	no	21.55	9.48	1.18	-5.31	0.19	0.7095	no	8.62	9.99	-0.21	0.76	0.87	0.9173	no
AFUA_1G16150		116.93	88.75	0.4	-0.95	0.36	0.9993	no	114.34	89.58	0.35	-0.86	0.4	0.8864	no	76.72	106.64	-0.47	1.3	0.26	0.3942	no
AFUA_1G16160		24.11	22.27	0.11	-0.22	0.83	0.9993	no	20.13	22.51	-0.16	0.32	0.75	0.9748	no	23.75	21.91	0.12	-0.26	0.82	0.8821	no
AFUA_1G16170		3.36	4.62	-0.46	0.59	0.35	0.9993	no	5.58	4.67	0.26	-0.35	0.58	0.9525	no	9.69	3.05	1.67	-2.54	0	0.0047	yes
AFUA_1G16190	aspf9	1370.93	1065.06	0.36	-0.48	0.49	0.9993	no	914.01	1075.15	-0.23	0.33	0.63	0.9624	no	625.53	1248.15	-1	1.6	0.04	0.1017	no
AFUA_1G16200		4.52	3.4	0.41	-0.5	0.46	0.9993	no	2.8	3.43	-0.3	0.36	0.6	0.9582	no	2.65	4.11	-0.63	0.84	0.27	0.3977	no
AFUA_1G16210		18.79	19.82	-0.08	0.12	0.85	0.9993	no	26.65	20.05	0.41	-0.68	0.3	0.8136	no	58.24	17.09	1.77	-3.27	0	0.0005	yes
AFUA_1G16220		31.95	27.4	0.22	-0.36	0.57	0.9993	no	29.88	27.69	0.11	-0.18	0.77	0.9769	no	36.97	29.08	0.35	-0.64	0.37	0.5061	no
AFUA_1G16230		9.5	7.09	0.42	-0.58	0.37	0.9993	no	6.4	7.15	-0.16	0.22	0.74	0.9728	no	6.76	8.64	-0.35	0.57	0.43	0.5707	no
AFUA_1G16240		11.15	9.41	0.25	-0.36	0.64	0.9993	no	8.75	9.52	-0.12	0.18	0.82	0.9856	no	9.75	10.14	-0.06	0.09	0.91	0.947	no
AFUA_1G16250		2.55	1.13	1.18	-1.28	0.05	0.5474	no	2.07	1.14	0.87	-0.93	0.14	0.639	no	0.6	2.32	-1.94	2.19	0.01	0.0221	yes
AFUA_1G16260		0.72	1.37	-0.93	0	1	1	no	0.5	1.39	-1.46	0	1	1	no	0	0.66	#NUM!	0	1	1	no
AFUA_1G16270		4.84	3.07	0.66	-0.78	0.27	0.9993	no	4.07	3.09	0.4	-0.46	0.51	0.9289	no	0.63	4.4	-2.81	2.68	0.01	0.0444	yes
AFUA_1G16280		645.5	571.95	0.17	-0.35	0.69	0.9993	no	615.95	577.75	0.09	-0.19	0.83	0.9874	no	823.22	588.05	0.49	-1.12	0.25	0.387	no
AFUA_1G16290		13.09	12.08	0.12	-0.17	0.78	0.9993	no	14.06	12.2	0.2	-0.32	0.59	0.957	no	7.94	11.93	-0.59	0.97	0.17	0.2848	no
AFUA_1G16300		33.8	26.27	0.36	-0.67	0.42	0.9993	no	68.89	26.55	1.38	-2.68	0	0.054	no	38.92	30.74	0.34	-0.72	0.43	0.5663	no
AFUA_1G16310		10.41	9.45	0.14	-0.2	0.78	0.9993	no	13.31	9.55	0.48	-0.72	0.32	0.8278	no	4.77	9.45	-0.99	1.5	0.07	0.15	no
AFUA_1G16320		41.28	39.7	0.06	-0.11	0.9	0.9993	no	37.18	40.14	-0.11	0.22	0.78	0.9791	no	41.31	37.54	0.14	-0.29	0.74	0.8249	no
AFUA_1G16330		29.95	20.33	0.56	-0.74	0.23	0.9993	no	36.46	20.54	0.83	-1.34	0.03	0.3209	no	36.12	27.41	0.4	-0.61	0.38	0.514	no
AFUA_1G16340		49.07	43.47	0.17	-0.27	0.67	0.9993	no	49.67	43.9	0.18	-0.28	0.67	0.9666	no	29.81	44.74	-0.59	1.06	0.14	0.2521	no
AFUA_1G16350		41.23	33.96	0.28	-0.53	0.53	0.9993	no	30.65	34.33	-0.16	0.32	0.71	0.9692	no	22.89	37.45	-0.71	1.48	0.12	0.2267	no
AFUA_1G16360		37.45	29.28	0.35	-1.37	0.59	0.9993	no	19.99	29.57	-0.56	2.19	0.39	0.87	no	19.61	33.98	-0.79	3.18	0.27	0.3977	no
AFUA_1G16370		20.08	25.53	-0.35	0.58	0.45	0.9993	no	17.71	25.77	-0.54	0.91	0.24	0.7664	no	9.06	18.27	-1.01	1.78	0.04	0.1055	no
AFUA_1G16380		21.9	24.32	-0.15	0.25	0.71	0.9993	no	18.86	24.6	-0.38	0.64	0.35	0.8462	no	10.9	19.9	-0.87	1.52	0.05	0.116	no
AFUA_1G16390		1.24	1.57	-0.34	0.35	0.6	0.9993	no	2.23	1.59	0.49	-0.56	0.4	0.8864	no	1.14	1.13	0.01	0	1	1	no
AFUA_1G16400		3.01	3.85	-0.36	0.43	0.53	0.9993	no	3.43	3.89	-0.18	0.23	0.74	0.9728	no	1.71	2.73	-0.68	0.85	0.26	0.3894	no
AFUA_1G16410		2.65	2	0.41	-0.47	0.48	0.9993	no	3.17	2.02	0.65	-0.79	0.23	0.7505	no	3.05	2.41	0.34	-0.45	0.53	0.6589	no
AFUA_1G16420		0.36	0.5	-0.46	0	1	1	no	0.48	0.51	-0.07	0	1	1	no	0.29	0.33	-0.16	0	1	1	no
AFUA_1G16430		0.37	1.19	-1.68	0	1	1	no	0.63	1.2	-0.95	0.98	0.13	0.6214	no	0.73	0.34	1.11	0	1	1	no
AFUA_1G16440		4.67	19.48	-2.06	2.54	0	0.0114	yes	4.72	19.73	-2.06	2.89	0	0.0051	yes	3.74	4.27	-0.19	0.25	0.72	0.8074	no
AFUA_1G16450		61.4	79.37	-0.37	1.46	0.52	0.9993	no	54.01	80.08	-0.57	2.32	0.3	0.817	no	87.29	56.01	0.64	-2.94	0.24	0.3749	no
AFUA_1G16460		119.99	111.24	0.11	-0.16	0.81	0.9993	no	116.29	112.32	0.05	-0.07	0.9	0.9922	no	93.44	109.33	-0.23	0.39	0.58	0.6998	no
AFUA_1G16470		17.31	22.15	-0.36	0.55	0.37	0.9993	no	20.11	22.4	-0.16	0.25	0.68	0.9682	no	19.03	15.77	0.27	-0.48	0.48	0.613	no
AFUA_1G16480		89.53	104.97	-0.23	0.4	0.56	0.9993	no	137.39	106.02	0.37	-0.66	0.35	0.847	no	330.03	81.57	2.02	-3.85	0	0.0005	yes
AFUA_1G16490		21.27	13.24	0.68	-1.08	0.14	0.9021	no	21.16	13.38	0.66	-1.08	0.13	0.6231	no	9.85	19.32	-0.97	1.68	0.04	0.1068	no
AFUA_1G16500		48.25	65.55	-0.44	0.74	0.3	0.9993	no	46.85	66.13	-0.5	0.83	0.24	0.7658	no	37.88	43.96	-0.21	0.43	0.59	0.7066	no
AFUA_1G16510		30.39	38.94	-0.36	0.66	0.41	0.9993	no	29.01	39.35	-0.44	0.84	0.29	0.8111	no	22.91	27.68	-0.27	0.54	0.54	0.6655	no
AFUA_1G16523		969.92	1076.2	-0.15	0.74	0.71	0.9993	no	2535.34	1087.45	1.22	-6	0	0.094	no	5361.64	884.71	2.6	-13.53	0	0.0005	yes
AFUA_1G16540		10.92	14.62	-0.42	0.63	0.34	0.9993	no	15.99	14.78	0.11	-0.18	0.78	0.979	no	12.67	9.95	0.35	-0.59	0.43	0.5705	no
AFUA_1G16550		11.69	13.11	-0.17	0.24	0.71	0.9993	no	17.17	13.25	0.37	-0.6	0.35	0.8481	no	12.05	10.68	0.17	-0.28	0.7	0.7913	no
AFUA_1G16553		18.8	17.27	0.12	-0.21	0.81	0.9993	no	23.45	17.46	0.43	-0.76	0.37	0.8592	no	46.39	17.09	1.44	-2.97	0	0.013	yes
AFUA_1G16556		5.4	14.09	-1.38	1.84	0.05	0.5686	no	29.37	14.25	1.04	-1.85	0.04	0.3566	no	6.83	4.94	0.47	-0.66	0.5	0.6357	no
AFUA_1G16560		10.05	22.97	-1.19	1.58	0.03	0.4026	no	46.1	23.27	0.99	-1.52	0.03	0.3034	no	6.94	9.13	-0.4	0.58	0.46	0.5952	no
AFUA_1G16564		224.22	591.49	-1.4	2.99	0.01	0.1461	no	204.4	599.11	-1.55	3.64	0	0.0427	yes	47.13	204.14	-2.11	5.3	0	0.0005	yes
AFUA_1G16565	tE(CUC)1	0	0	#DIV/0!	0	1	1	no	0	0	#DIV/0!	0	1	1	no	0	0	#DIV/0!	0	1	1	no
AFUA_1G16570		53.74	125.25	-1.22	1.84	0.01	0.2439	no	47.88	126.9	-1.41	2.24	0	0.0798	no	31.69	48.84	-0.62	1.15	0.16	0.2764	no
AFUA_1G16580		7.66	8.8	-0.2	0.29	0.64	0.9993	no	15.96	8.9	0.84	-1.29	0.04	0.3418	no	12.78	6.98	0.87	-1.46	0.04	0.0922	no
AFUA_1G16590	brlA	5.76	4.43	0.38	-0.45	0.52	0.9993	no	5.19	4.48	0.21	-0.28	0.69	0.9682	no	4.78	5.21	-0.13	0.17	0.83	0.8881	no
AFUA_1G16600		128.15	353.49	-1.46	1.63	0.04	0.5189	no	280.26	355.54	-0.34	0.36	0.65	0.9644	no	11.45	117.35	-3.36	5.34	0	0.0005	yes
AFUA_1G16610		14.98	14.96	0	0	1	0.9993	no	12.23	15.13	-0.31	0.48	0.5	0.9243	no	22.35	13.61	0.72	-1.29	0.1	0.1983	no
AFUA_1G16620		9.32	10.17	-0.13	0.18	0.78	0.9993	no	7.47	10.28	-0.46	0.68	0.31	0.8217	no	4.06	8.48	-1.06	1.59	0.04	0.0922	no
AFUA_1G16630		11.04	22.58	-1.03	1.56	0.04	0.4705	no	13.13	22.84	-0.8	1.31	0.07	0.4696	no	9.28	10.08	-0.12	0.19	0.82	0.8801	no
AFUA_1G16635		30.45	22.12	0.46	-0.82	0.32	0.9993	no	13.9	22.35	-0.69	1.18	0.16	0.6649	no	13.27	27.66	-1.06	2.04	0.03	0.0776	no
AFUA_1G16640		39.24	3.44	3.51	-4.95	0	0.0036	yes	7.09	3.47	1.03	-1.44	0.08	0.4978	no	1.39	35.53	-4.68	6.08	0	0.0019	yes
AFUA_1G16650		57.63	58.86	-0.03	0.05	0.93	0.9993	no	42.5	59.44	-0.48	0.85	0.21	0.7388	no	37.98	52.42	-0.46	0.92	0.23	0.3546	no
AFUA_1G16660		31.36	55	-0.81	1.28	0.05	0.5511	no	58.77	55.67	0.08	-0.12	0.85	0.9883	no	53.6	28.59	0.91	-1.69	0.02	0.0621	no
AFUA_1G16670		0.33	0.36	-0.13	0	1	1	no	2.91	0.36	3	-2.63	0.01	0.1513	no	0.9	0.3	1.59	0	1	1	no
AFUA_1G16680		76.67	72.78	0.08	-0.11	0.87	0.9993	no	104.21	73.69	0.5	-0.68	0.28	0.7961	no	89.56	69.69	0.36	-0.62	0.37	0.5063	no
AFUA_1G16690		8.33	9.52	-0.19	0.24	0.72	0.9993	no	12.68	9.59	0.4	-0.55	0.4	0.8864	no	18.25	7.62	1.26	-1.96	0.01	0.0412	yes
AFUA_1G16700		28.48	20.03	0.51	-0.74	0.23	0.9993	no	24.29	20.26	0.26	-0.4	0.51	0.9262	no	21.11	25.87	-0.29	0.5	0.47	0.6049	no
AFUA_1G16710		149.25	85.75	0.8	-1.17	0.07	0.67	no	140.05	86.72	0.69	-1.06	0.1	0.5566	no	158.18	136.16	0.22	-0.36	0.62	0.732	no
AFUA_1G16720		22.15	25.98	-0.23	0.38	0.6	0.9993	no	24.86	26.23	-0.08	0.13	0.85	0.9882	no	30.02	20.18	0.57	-1.08	0.17	0.2885	no
AFUA_1G16730		12.93	16.59	-0.36	0.55	0.38	0.9993	no	20.4	16.78	0.28	-0.45	0.47	0.9174	no	28.66	11.76	1.29	-2.27	0	0.0108	yes
AFUA_1G16740		0.65	1.57	-1.26	0	1	1	no	0.22	1.59	-2.87	1.83	0.12	0.5991	no	1.48	0.6	1.31	0	1	1	no
AFUA_1G16745		19.13	19.36	-0.02	0.03	0.97	0.9993	no	24.85	19.57	0.34	-0.56	0.37	0.8592	no	20.07	17.43	0.2	-0.36	0.6	0.7194	no
AFUA_1G16750		69.08	77.34	-0.16	0.26	0.71	0.9993	no	96.65	78.13	0.31	-0.56	0.43	0.8971	no	90.3	63.15	0.52	-0.95	0.23	0.3618	no
AFUA_1G16760		25.01	46.65	-0.9	1.63	0.07	0.655	no	26.61	47.21	-0.83	1.62	0.06	0.4394	no	14.9	22.81	-0.61	1.16	0.23	0.3577	no
AFUA_1G16770		7.7	11.09	-0.53	0.65	0.33	0.9993	no	10.83	11.17	-0.05	0.06	0.93	0.996	no	3.71	7.03	-0.92	1.29	0.08	0.1705	no
AFUA_1G16780		41.36	38.33	0.11	-0.18	0.78	0.9993	no	41.66	38.77	0.1	-0.17	0.79	0.9824	no	45.29	37.59	0.27	-0.5	0.48	0.6157	no
AFUA_1G16790		30.71	31.03	-0.01	0.02	0.97	0.9993	no	27.48	31.37	-0.19	0.33	0.61	0.9614	no	27.21	27.95	-0.04	0.07	0.92	0.9511	no
AFUA_1G16800		24.13	24.25	-0.01	0.01	0.99	0.9993	no	32.24	24.53	0.39	-0.6	0.33	0.8337	no	25.66	21.94	0.23	-0.4	0.56	0.6859	no
AFUA_1G16810		73.83	89.94	-0.28	0.44	0.5	0.9993	no	52.54	90.76	-0.79	1.21	0.07	0.475	no	31.57	67.16	-1.09	2.07	0.01	0.0217	yes
AFUA_1G16820		37.45	40	-0.09	0.18	0.82	0.9993	no	53.5	40.42	0.4	-0.8	0.31	0.819	no	89.17	34.11	1.39	-2.99	0	0.0051	yes
AFUA_1G16830		9.31	11.53	-0.31	0.47	0.44	0.9993	no	39.7	11.66	1.77	-2.57	0	0.0051	yes	29.2	8.48	1.78	-3.08	0	0.0005	yes
AFUA_1G16840		2142.25	1787.37	0.26	-0.5	0.59	0.9993	no	2530.09	1806.2	0.49	-0.98	0.29	0.8077	no	2644.15	1950.92	0.44	-0.96	0.36	0.4926	no
AFUA_1G16850	sur2	396.29	319.47	0.31	-0.46	0.5	0.9993	no	337.2	322.81	0.06	-0.1	0.89	0.9902	no	281.77	360.79	-0.36	0.62	0.41	0.5456	no
AFUA_1G16860		1.82	2.12	-0.22	0.23	0.74	0.9993	no	7.45	2.15	1.79	-2.15	0	0.0891	no	3.87	1.65	1.23	-1.51	0.06	0.1259	no
AFUA_1G16870		3.66	4.41	-0.27	0.3	0.65	0.9993	no	11.31	4.45	1.35	-1.89	0.01	0.1507	no	3.51	3.35	0.06	-0.08	0.91	0.9458	no
AFUA_1G16880		17.54	16.9	0.05	-0.07	0.91	0.9993	no	17.12	17.04	0.01	-0.01	0.99	0.998	no	3.97	16.01	-2.01	3.1	0	0.0005	yes
AFUA_1G16890		1.01	2.52	-1.31	1.32	0.07	0.6963	no	1.75	2.54	-0.54	0.63	0.38	0.8674	no	1.33	0.92	0.52	0	1	1	no
AFUA_1G16900		0.18	0	#DIV/0!	0	1	1	no	0	0	#DIV/0!	0	1	1	no	0	0.17	#NUM!	0	1	1	no
AFUA_1G16910		0.11	0	#DIV/0!	0	1	1	no	0.07	0	#DIV/0!	0	1	1	no	0.27	0.1	1.5	0	1	1	no
AFUA_1G16920		2.54	4.23	-0.74	0.81	0.21	0.9993	no	2.19	4.29	-0.97	1.13	0.08	0.5035	no	0.85	2.31	-1.44	1.56	0.04	0.0978	no
AFUA_1G16930		15.22	11.59	0.39	-0.58	0.43	0.9993	no	11.41	11.71	-0.04	0.06	0.94	0.9972	no	14.07	13.79	0.03	-0.05	0.95	0.9701	no
AFUA_1G16940		8.27	9.01	-0.12	0.17	0.78	0.9993	no	10.41	9.1	0.19	-0.3	0.62	0.9624	no	7.67	7.55	0.02	-0.03	0.96	0.9778	no
AFUA_1G16950	pig-a	8.53	8.5	0.01	-0.01	0.99	0.9993	no	8.02	8.59	-0.1	0.14	0.83	0.9874	no	11.31	7.75	0.54	-0.89	0.23	0.3567	no
AFUA_1G16960		2.35	2.07	0.18	-0.2	0.82	0.9993	no	4.49	2.09	1.1	-1.41	0.12	0.584	no	6.03	2.13	1.5	-2.01	0.05	0.1201	no
AFUA_1G16970		72.83	66.51	0.13	-0.26	0.74	0.9993	no	55.22	67.23	-0.28	0.58	0.46	0.9099	no	59.16	66.22	-0.16	0.36	0.68	0.7781	no
AFUA_1G16980		40.41	41.47	-0.04	0.06	0.93	0.9993	no	19.34	41.99	-1.12	1.78	0.01	0.147	no	10.52	36.71	-1.8	3.02	0	0.0005	yes
AFUA_1G16990		11.81	18.4	-0.64	0.98	0.17	0.9532	no	28.85	18.6	0.63	-1.09	0.12	0.5946	no	31.63	10.77	1.55	-2.78	0	0.0056	yes
AFUA_1G17000		26.82	35.89	-0.42	0.74	0.33	0.9993	no	32.84	36.26	-0.14	0.27	0.72	0.9721	no	47.82	24.45	0.97	-1.96	0.02	0.0697	no
AFUA_1G17010		12.21	6.56	0.9	-1.26	0.12	0.8521	no	13.33	6.64	1.01	-1.48	0.07	0.4515	no	12.74	11.08	0.2	-0.34	0.69	0.7908	no
AFUA_1G17020	ugd1	27.35	14.14	0.95	-1.34	0.04	0.4854	no	20.88	14.32	0.54	-0.8	0.21	0.7304	no	10.65	24.81	-1.22	1.98	0.01	0.0311	yes
AFUA_1G17030		41.78	27.94	0.58	-0.91	0.17	0.9532	no	34.37	28.27	0.28	-0.46	0.48	0.9198	no	26.22	37.89	-0.53	0.95	0.2	0.3306	no
AFUA_1G17040		233.93	180.94	0.37	-0.58	0.41	0.9993	no	146.7	183.01	-0.32	0.53	0.45	0.9097	no	122.9	212.18	-0.79	1.46	0.07	0.1475	no
AFUA_1G17050		2.82	0.91	1.63	-1.73	0.07	0.6616	no	0.81	0.92	-0.19	0	1	1	no	1.27	2.57	-1.02	1.18	0.24	0.3742	no
AFUA_1G17060		2.4	3.19	-0.41	0.4	0.6	0.9993	no	5.64	3.22	0.81	-0.93	0.22	0.7464	no	1.3	2.2	-0.77	0.78	0.37	0.503	no
AFUA_1G17070		127.03	134.46	-0.08	0.13	0.85	0.9993	no	107.86	135.82	-0.33	0.54	0.46	0.9097	no	32.75	116.18	-1.83	3.3	0	0.0009	yes
AFUA_1G17080		16.51	21.52	-0.38	0.58	0.49	0.9993	no	24.73	21.7	0.19	-0.32	0.7	0.9689	no	12.22	15.09	-0.3	0.52	0.58	0.6982	no
AFUA_1G17090		12.7	15.05	-0.25	0.37	0.57	0.9993	no	15.17	15.21	0	0.01	0.99	0.9983	no	21.39	11.59	0.88	-1.52	0.04	0.0935	no
AFUA_1G17100		29.05	34.95	-0.27	0.43	0.54	0.9993	no	31.06	35.25	-0.18	0.3	0.66	0.9644	no	35.75	26.46	0.43	-0.84	0.28	0.4134	no
AFUA_1G17110		17.6	13.97	0.33	-0.52	0.41	0.9993	no	17.52	14.12	0.31	-0.5	0.42	0.8955	no	26.48	15.99	0.73	-1.3	0.06	0.1362	no
AFUA_1G17120	elfA	203.62	557.06	-1.45	2.66	0	0.085	no	239.03	564.1	-1.24	2.27	0.01	0.1598	no	150.51	185.39	-0.3	0.72	0.44	0.5739	no
AFUA_1G17130		10.28	19.01	-0.89	1.41	0.13	0.8816	no	12.85	19.23	-0.58	0.97	0.29	0.8036	no	9.52	9.37	0.02	-0.04	0.97	0.9815	no
AFUA_1G17140		18.54	27.48	-0.57	0.94	0.19	0.9738	no	15.43	27.76	-0.85	1.43	0.04	0.3687	no	12.17	16.88	-0.47	0.83	0.3	0.4337	no
AFUA_1G17150		3.22	2.24	0.52	-0.61	0.35	0.9993	no	3.31	2.27	0.55	-0.66	0.31	0.8263	no	2.19	2.93	-0.42	0.55	0.44	0.579	no
AFUA_1G17160		0.17	0.29	-0.73	0	1	1	no	1.54	0.29	2.4	-2.07	0.01	0.1598	no	0.65	0.16	2.04	0	1	1	no
AFUA_1G17170		10.01	24.48	-1.29	1.87	0.01	0.2399	no	14.38	24.68	-0.78	1.19	0.1	0.5525	no	27.47	9.1	1.59	-2.81	0	0.0054	yes
AFUA_1G17180		0.18	0.23	-0.35	0	1	1	no	1.77	0.24	2.89	-2.33	0.01	0.1838	no	0.97	0.17	2.53	0	1	1	no
AFUA_1G17190	sidI	0.15	0.13	0.18	0	1	1	no	0.71	0.13	2.39	0	1	1	no	0.25	0.14	0.86	0	1	1	no
AFUA_1G17200	sidC	8.16	4.68	0.8	-1.09	0.06	0.6405	no	11.22	4.73	1.25	-1.75	0	0.1048	no	6.3	7.4	-0.23	0.36	0.57	0.694	no
AFUA_1G17210		0.18	0.18	0.01	0	1	1	no	0.07	0.18	-1.35	0	1	1	no	0	0.16	#NUM!	0	1	1	no
AFUA_1G17220		1.91	2.1	-0.13	0.13	0.85	0.9993	no	1.64	2.11	-0.36	0.36	0.61	0.9614	no	1.27	1.74	-0.45	0.49	0.54	0.6664	no
AFUA_1G17230		4.74	4	0.24	-0.32	0.63	0.9993	no	6.17	4.04	0.61	-0.82	0.2	0.7253	no	5.76	4.31	0.42	-0.63	0.38	0.5222	no
AFUA_1G17240		2.46	3.38	-0.46	0.54	0.42	0.9993	no	5.84	3.42	0.77	-1.01	0.12	0.5992	no	5.17	2.24	1.21	-1.65	0.03	0.0748	no
AFUA_1G17250	rodB	503.95	23.8	4.4	-8.05	0	0.0036	yes	10.37	24.02	-1.21	2.3	0.05	0.3961	no	5.6	454.7	-6.34	11.71	0	0.0005	yes
AFUA_1G17260		0.3	0.11	1.4	0	1	1	no	0.36	0.12	1.64	0	1	1	no	0	0.28	#NUM!	0	1	1	no
AFUA_1G17270	fre2	2.04	0.59	1.8	-1.69	0.02	0.2863	no	2.13	0.59	1.84	-1.86	0.01	0.1477	no	0.95	1.85	-0.96	1.08	0.14	0.2442	no
AFUA_1G17280		7.33	3.82	0.94	-1.22	0.09	0.7411	no	4.1	3.86	0.09	-0.11	0.87	0.9897	no	2.29	6.66	-1.54	2.11	0.01	0.0383	yes
AFUA_1G17290		3.55	3.81	-0.1	0.12	0.86	0.9993	no	4.53	3.85	0.23	-0.3	0.66	0.9644	no	1.59	3.23	-1.02	1.28	0.1	0.1974	no
AFUA_1G17310		2.97	1.88	0.66	-0.74	0.27	0.9993	no	2.01	1.9	0.08	-0.1	0.89	0.9902	no	1.4	2.7	-0.95	1.16	0.12	0.2271	no
AFUA_1G17320		0.21	1.33	-2.67	0	1	1	no	0.52	1.34	-1.37	1.24	0.1	0.5528	no	0.18	0.19	-0.08	0	1	1	no
AFUA_1G17340		0.11	0.17	-0.66	0	1	1	no	0.6	0.17	1.79	0	1	1	no	0.06	0.1	-0.77	0	1	1	no
AFUA_1G17350		40.28	59.03	-0.55	0.9	0.16	0.9388	no	54.01	59.65	-0.14	0.23	0.71	0.9693	no	83.65	36.68	1.19	-2.18	0	0.0122	yes
AFUA_1G17360		14.63	5.08	1.52	-2.11	0.01	0.2204	no	6.36	5.13	0.31	-0.41	0.59	0.957	no	1.78	13.33	-2.91	3.76	0	0.0066	yes
AFUA_1G17370	scf1	0	2.09	#NUM!	0	1	1	no	7.17	2.1	1.77	-3.82	0.18	0.6952	no	0	0	#DIV/0!	0	1	1	no
AFUA_1G17380		0.08	0	#DIV/0!	0	1	1	no	0.04	0	#DIV/0!	0	1	1	no	0	0.07	#NUM!	0	1	1	no
AFUA_1G17390		30.32	42	-0.47	1.03	0.34	0.9993	no	46.37	42.47	0.13	-0.3	0.78	0.9791	no	28.12	27.59	0.03	-0.07	0.95	0.9726	no
AFUA_1G17400		28.27	27.14	0.06	-0.09	0.89	0.9993	no	25	27.44	-0.13	0.21	0.74	0.9728	no	31.64	25.68	0.3	-0.53	0.46	0.5954	no
AFUA_1G17410	exg15	3.21	5.41	-0.75	0.92	0.15	0.9053	no	4.63	5.47	-0.24	0.32	0.61	0.9614	no	1.6	2.91	-0.86	1.1	0.12	0.2232	no
AFUA_1G17420		15.24	10.33	0.56	-0.89	0.32	0.9993	no	18.99	10.45	0.86	-1.47	0.1	0.5549	no	8.91	13.83	-0.63	1.13	0.25	0.3828	no
AFUA_1G17430		1.13	2.01	-0.84	0.77	0.25	0.9993	no	1.12	2.04	-0.86	0.87	0.18	0.7	no	0.09	1.02	-3.49	0	1	1	no
AFUA_1G17440	abcA	0.31	0.46	-0.59	0	1	1	no	0.17	0.47	-1.45	0	1	1	no	0.09	0.28	-1.62	0	1	1	no
AFUA_1G17460		9.69	9.24	0.07	-0.1	0.88	0.9993	no	5.91	9.33	-0.66	0.88	0.19	0.7037	no	4.21	8.81	-1.07	1.62	0.03	0.0775	no
AFUA_1G17470	nrtB	8.88	2.13	2.06	-2.06	0	0.125	no	2.01	2.15	-0.1	0.1	0.88	0.9902	no	0.36	8.15	-4.5	4.12	0	0.0128	yes
AFUA_1G17480		12.26	3.96	1.63	-1.65	0.02	0.339	no	7.8	3.98	0.97	-0.98	0.16	0.6701	no	0.1	11.24	-6.86	3.5	0.14	0.2503	no
AFUA_1G17490		12.02	5.31	1.18	-1.5	0.02	0.3779	no	6.28	5.35	0.23	-0.28	0.66	0.9644	no	0.42	10.98	-4.7	4.93	0	0.0025	yes
AFUA_1G17512		0.04	0.03	0.28	0	1	1	no	0.02	0.03	-0.68	0	1	1	no	0	0.04	#NUM!	0	1	1	no
AFUA_1G17520		1.91	0.06	4.95	-2.22	0.11	0.8186	no	0.05	0.06	-0.19	0	1	1	no	0.11	1.73	-3.92	2.25	0.08	0.163	no
AFUA_1G17530		1.93	0.09	4.43	-2.35	0.1	0.8018	no	0.3	0.09	1.74	0	1	1	no	0.07	1.74	-4.55	2.52	0.17	0.2931	no
AFUA_1G17540		0	0.27	#NUM!	0	1	1	no	0.29	0.27	0.08	0	1	1	no	0.18	0	#DIV/0!	0	1	1	no
AFUA_1G17550		16.63	18.9	-0.18	0.29	0.65	0.9993	no	17.07	19.11	-0.16	0.26	0.67	0.9677	no	14.52	15.12	-0.06	0.1	0.88	0.9221	no
AFUA_1G17560		0.26	0.04	2.85	0	1	1	no	0.18	0.04	2.31	0	1	1	no	0	0.24	#NUM!	0	1	1	no
AFUA_1G17570		0.14	0.08	0.9	0	1	1	no	0.06	0.08	-0.26	0	1	1	no	0	0.13	#NUM!	0	1	1	no
AFUA_1G17580		0.84	0.15	2.49	0	1	1	no	0.2	0.15	0.41	0	1	1	no	0.36	0.76	-1.09	0	1	1	no
AFUA_1G17590		13.12	0.88	3.9	-4.02	0	0.0036	yes	1.59	0.89	0.84	-0.85	0.22	0.7402	no	0.18	11.86	-6.06	4.44	0.04	0.0922	no
AFUA_1G17600		0	0	#DIV/0!	0	1	1	no	0.14	0	#DIV/0!	0	1	1	no	0	0	#DIV/0!	0	1	1	no
AFUA_1G17610		0.12	0	#DIV/0!	0	1	1	no	0.04	0	#DIV/0!	0	1	1	no	0	0.11	#NUM!	0	1	1	no
AFUA_1G17620		1.61	0.49	1.72	-1.44	0.07	0.6618	no	0.14	0.49	-1.78	0	1	1	no	0.29	1.46	-2.34	0	1	1	no
AFUA_1G17630		0.77	2.86	-1.88	1.58	0.02	0.3811	no	1.7	2.87	-0.76	0.73	0.27	0.7899	no	11.47	0.71	4.02	-4.34	0	0.0013	yes
AFUA_1G17640		0.16	0.09	0.79	0	1	1	no	0.1	0.09	0.08	0	1	1	no	0.04	0.14	-1.91	0	1	1	no
AFUA_1G17650		1.49	1.87	-0.33	0.28	0.74	0.9993	no	0.59	1.88	-1.67	1.37	0.13	0.617	no	0.33	1.36	-2.03	0	1	1	no
AFUA_1G17660		0.93	0.89	0.07	0	1	1	no	0.23	0.89	-1.98	0	1	1	no	1.73	0.85	1.02	-1.1	0.16	0.2798	no
AFUA_1G17670		0.01	0.02	-0.72	0	1	1	no	0.02	0.02	0.04	0	1	1	no	0	0.01	#NUM!	0	1	1	no
AFUA_1G17680		0.03	0.03	0.17	0	1	1	no	0.08	0.03	1.56	0	1	1	no	0.04	0.03	0.6	0	1	1	no
AFUA_1G17690		0	0.16	#NUM!	0	1	1	no	0.09	0.16	-0.9	0	1	1	no	0	0	#DIV/0!	0	1	1	no
AFUA_1G17700		1.88	1.76	0.09	-0.08	0.92	0.9993	no	2.19	1.77	0.31	-0.26	0.75	0.9755	no	0	1.72	#NUM!	nan	0	0.0005	yes
AFUA_1G17710		0.08	0	#DIV/0!	0	1	1	no	0.23	0	#DIV/0!	0	1	1	no	0.05	0.07	-0.4	0	1	1	no
AFUA_1G17720		0	0.08	#NUM!	0	1	1	no	0	0.08	#NUM!	0	1	1	no	0	0	#DIV/0!	0	1	1	no
AFUA_1G17723		0.35	0.07	2.21	0	1	1	no	0.2	0.08	1.37	0	1	1	no	0	0.31	#NUM!	0	1	1	no
AFUA_1G17725		0	0.1	#NUM!	0	1	1	no	0	0.1	#NUM!	0	1	1	no	0.16	0	#DIV/0!	0	1	1	no
AFUA_1G17730		0.15	0.08	0.84	0	1	1	no	0.1	0.08	0.18	0	1	1	no	0	0.14	#NUM!	0	1	1	no
AFUA_1G17740		0.13	0.02	2.73	0	1	1	no	0.04	0.02	1.13	0	1	1	no	0.02	0.12	-2.62	0	1	1	no
AFUA_1G17750		10.33	11.99	-0.22	0.32	0.66	0.9993	no	14.53	12.12	0.26	-0.41	0.56	0.9494	no	16.02	9.42	0.77	-1.3	0.11	0.2049	no
AFUA_2G00090		0	0	#DIV/0!	0	1	1	no	0	0	#DIV/0!	0	1	1	no	0	0	#DIV/0!	0	1	1	no
AFUA_2G00100		37.83	26.4	0.52	-0.81	0.19	0.9852	no	21.37	26.66	-0.32	0.47	0.45	0.9097	no	15.85	34.41	-1.12	1.99	0	0.0175	yes
AFUA_2G00110		0.62	0.78	-0.34	0	1	1	no	0.8	0.79	0.02	0	1	1	no	0.36	0.57	-0.65	0	1	1	no
AFUA_2G00120		0.81	0.55	0.57	0	1	1	no	0.31	0.55	-0.81	0	1	1	no	0.14	0.74	-2.41	0	1	1	no
AFUA_2G00130		0	0.1	#NUM!	0	1	1	no	0	0.1	#NUM!	0	1	1	no	0	0	#DIV/0!	0	1	1	no
AFUA_2G00140		0.03	0	#DIV/0!	0	1	1	no	0.03	0	#DIV/0!	0	1	1	no	0.05	0.02	1.05	0	1	1	no
AFUA_2G00150		0.51	0.2	1.35	0	1	1	no	0.25	0.2	0.31	0	1	1	no	0.22	0.46	-1.08	0	1	1	no
AFUA_2G00160		0.21	0	#DIV/0!	0	1	1	no	0	0	#DIV/0!	0	1	1	no	0	0.19	#NUM!	0	1	1	no
AFUA_2G00170		0.91	0.77	0.25	0	1	1	no	0.99	0.78	0.35	0	1	1	no	0.33	0.84	-1.33	0	1	1	no
AFUA_2G00180		314.58	321.57	-0.03	0.04	0.95	0.9993	no	302.16	325.59	-0.11	0.15	0.82	0.9857	no	243.51	286.02	-0.23	0.39	0.6	0.7156	no
AFUA_2G00190		0	0.15	#NUM!	0	1	1	no	0.1	0.16	-0.68	0	1	1	no	0	0	#DIV/0!	0	1	1	no
AFUA_2G00200		0.06	0.04	0.48	0	1	1	no	0.05	0.04	0.11	0	1	1	no	0.06	0.05	0.16	0	1	1	no
AFUA_2G00210		64.71	81.66	-0.34	0.56	0.41	0.9993	no	161.38	82.67	0.96	-1.49	0.03	0.3068	no	140.35	58.9	1.25	-2.46	0	0.0106	yes
AFUA_2G00220		51.04	74.32	-0.54	0.87	0.18	0.9664	no	34.22	75.17	-1.14	1.88	0.01	0.1235	no	25.44	46.47	-0.87	1.61	0.03	0.0745	no
AFUA_2G00230		3.28	13.78	-2.07	2.33	0	0.0853	no	5.15	13.96	-1.44	1.9	0.01	0.1561	no	1.47	2.99	-1.02	1.14	0.15	0.2611	no
AFUA_2G00240		10.8	13.29	-0.3	0.41	0.58	0.9993	no	6.85	13.46	-0.98	1.42	0.06	0.4505	no	2.51	9.86	-1.97	2.65	0	0.0166	yes
AFUA_2G00250		2.32	1.68	0.47	-0.5	0.52	0.9993	no	1.06	1.69	-0.67	0.72	0.35	0.8462	no	0.07	2.12	-4.95	1.64	0.21	0.3367	no
AFUA_2G00260		0.35	0.84	-1.24	0	1	1	no	0.72	0.84	-0.22	0	1	1	no	0.45	0.32	0.48	0	1	1	no
AFUA_2G00270		0.05	0.11	-1.16	0	1	1	no	0.21	0.11	0.91	0	1	1	no	0.02	0.05	-1.19	0	1	1	no
AFUA_2G00300		4.59	5.25	-0.2	0.35	0.82	0.9993	no	8.12	5.31	0.61	-1.31	0.4	0.8801	no	5.31	4.2	0.34	-0.62	0.73	0.8156	no
AFUA_2G00310		26.2	26.63	-0.02	0.04	0.95	0.9993	no	26.68	26.91	-0.01	0.02	0.97	0.9972	no	21.89	23.85	-0.12	0.23	0.75	0.8317	no
AFUA_2G00320	erg3	142.97	116.3	0.3	-0.48	0.5	0.9993	no	131.79	117.34	0.17	-0.28	0.7	0.9689	no	217.29	130.44	0.74	-1.42	0.08	0.1608	no
AFUA_2G00330		9.48	10.04	-0.08	0.11	0.87	0.9993	no	12.03	10.13	0.25	-0.36	0.6	0.957	no	60.44	8.6	2.81	-4.9	0	0.0005	yes
AFUA_2G00340		1.54	1.25	0.3	-0.31	0.65	0.9993	no	1.62	1.26	0.36	-0.39	0.57	0.9522	no	1.52	1.4	0.12	-0.14	0.86	0.9053	no
AFUA_2G00350		0.88	1.34	-0.6	0	1	1	no	1.07	1.35	-0.34	0.33	0.67	0.9681	no	0.6	0.81	-0.43	0	1	1	no
AFUA_2G00360		15.13	14.5	0.06	-0.09	0.88	0.9993	no	14.4	14.67	-0.03	0.04	0.95	0.9972	no	18.9	13.75	0.46	-0.81	0.26	0.3874	no
AFUA_2G00370		57.5	46.82	0.3	-0.45	0.47	0.9993	no	32.14	47.32	-0.56	0.82	0.18	0.6998	no	15.59	52.31	-1.75	3.07	0	0.0005	yes
AFUA_2G00380		1.47	0.33	2.14	-1.71	0.05	0.5848	no	0.31	0.34	-0.1	0	1	1	no	0.17	1.33	-3.01	0	1	1	no
AFUA_2G00390		0	0.06	#NUM!	0	1	1	no	0.08	0.06	0.45	0	1	1	no	0	0	#DIV/0!	0	1	1	no
AFUA_2G00400		0.18	0.06	1.51	0	1	1	no	0.03	0.07	-1.3	0	1	1	no	0.06	0.17	-1.47	0	1	1	no
AFUA_2G00410		0.15	0.4	-1.46	0	1	1	no	0.17	0.4	-1.23	0	1	1	no	0	0.13	#NUM!	0	1	1	no
AFUA_2G00415	tR(ACG)3	0	0	#DIV/0!	0	1	1	no	0	0	#DIV/0!	0	1	1	no	0	0	#DIV/0!	0	1	1	no
AFUA_2G00420		1.17	0.33	1.81	0	1	1	no	0.84	0.34	1.32	0	1	1	no	0.39	1.06	-1.44	0	1	1	no
AFUA_2G00430	exg9	0.64	0.13	2.32	0	1	1	no	0.25	0.13	0.96	0	1	1	no	0.17	0.57	-1.78	0	1	1	no
AFUA_2G00440		5.34	7.02	-0.39	0.59	0.59	0.9993	no	8.72	7.08	0.3	-0.51	0.65	0.9644	no	34.27	4.84	2.82	-5.2	0	0.0083	yes
AFUA_2G00450		5.84	24.82	-2.09	2.86	0	0.0036	yes	14.8	25.13	-0.76	1.16	0.08	0.4993	no	23.04	5.33	2.11	-3.35	0	0.0009	yes
AFUA_2G00460		0.61	0.29	1.07	0	1	1	no	0	0.29	#NUM!	0	1	1	no	0	0.55	#NUM!	0	1	1	no
AFUA_2G00470		5.12	2.58	0.99	-1.13	0.11	0.8313	no	1.87	2.61	-0.48	0.53	0.45	0.9097	no	1.37	4.65	-1.76	2.12	0.01	0.0416	yes
AFUA_2G00480		0.49	0.51	-0.06	0	1	1	no	0.23	0.51	-1.15	0	1	1	no	0.22	0.44	-1	0	1	1	no
AFUA_2G00490		0.97	0.8	0.27	0	1	1	no	0.93	0.81	0.19	0	1	1	no	0	0.88	#NUM!	0	1	1	no
AFUA_2G00500		9.8	4.79	1.03	-1.4	0.04	0.4948	no	3.12	4.84	-0.63	0.8	0.24	0.7686	no	1.8	8.91	-2.31	3.15	0	0.0038	yes
AFUA_2G00510		0	0	#DIV/0!	0	1	1	no	0	0	#DIV/0!	0	1	1	no	0	0	#DIV/0!	0	1	1	no
AFUA_2G00520		0	0.12	#NUM!	0	1	1	no	0.25	0.12	1.01	0	1	1	no	0.13	0	#DIV/0!	0	1	1	no
AFUA_2G00530		0.28	0.09	1.59	0	1	1	no	0.33	0.09	1.83	0	1	1	no	0.07	0.26	-1.82	0	1	1	no
AFUA_2G00540		0.16	0.36	-1.15	0	1	1	no	0.17	0.36	-1.06	0	1	1	no	0	0.15	#NUM!	0	1	1	no
AFUA_2G00550		0.83	0.6	0.47	0	1	1	no	0.21	0.61	-1.53	0	1	1	no	0	0.75	#NUM!	0	1	1	no
AFUA_2G00560		0.44	0.34	0.35	0	1	1	no	0.37	0.35	0.07	0	1	1	no	0.1	0.4	-1.98	0	1	1	no
AFUA_2G00570		51.66	121.23	-1.23	1.98	0.02	0.2947	no	71.55	122.71	-0.78	1.45	0.07	0.4538	no	25.76	47.28	-0.88	1.57	0.08	0.1611	no
AFUA_2G00580		17.83	143.24	-3.01	13.4	0	0.031	yes	3140.62	145.17	4.44	-26.24	0	0.0051	yes	21.33	16.24	0.39	-1.66	0.64	0.7489	no
AFUA_2G00590		90.61	428.13	-2.24	3.7	0	0.0036	yes	203.83	433.73	-1.09	1.79	0.03	0.3025	no	45.16	82.35	-0.87	1.82	0.05	0.108	no
AFUA_2G00600		1.06	2.29	-1.11	0.95	0.29	0.9993	no	6.37	2.32	1.46	-1.81	0.06	0.4154	no	0.59	0.97	-0.71	0	1	1	no
AFUA_2G00620		0.21	0.36	-0.79	0	1	1	no	1.96	0.36	2.44	-2.19	0.01	0.1548	no	0.15	0.19	-0.37	0	1	1	no
AFUA_2G00625		0.88	0.99	-0.17	0	1	1	no	0.44	1	-1.17	0	1	1	no	0.13	0.8	-2.6	0	1	1	no
AFUA_2G00630		0.16	0.16	-0.07	0	1	1	no	0.09	0.16	-0.87	0	1	1	no	0.38	0.14	1.42	0	1	1	no
AFUA_2G00640		0.43	0.45	-0.08	0	1	1	no	0.22	0.45	-1.05	0	1	1	no	0.05	0.39	-3.11	0	1	1	no
AFUA_2G00650		1.39	1.22	0.19	-0.19	0.79	0.9993	no	1.78	1.23	0.53	-0.54	0.43	0.8967	no	0.78	1.27	-0.71	0	1	1	no
AFUA_2G00655	tT(AGU)1	0	0	#DIV/0!	0	1	1	no	0	0	#DIV/0!	0	1	1	no	0	0	#DIV/0!	0	1	1	no
AFUA_2G00656		0.42	0.79	-0.89	0	1	1	no	4.82	0.79	2.61	-2.94	0.02	0.2241	no	1.88	0.39	2.28	0	1	1	no
AFUA_2G00660	tcsB	21.47	29.92	-0.48	0.71	0.24	0.9993	no	50.48	30.26	0.74	-1.06	0.08	0.5077	no	43.16	19.57	1.14	-1.93	0	0.0189	yes
AFUA_2G00670		1.48	1.67	-0.17	0.18	0.8	0.9993	no	3.13	1.69	0.89	-1.05	0.15	0.6523	no	1.83	1.35	0.44	-0.5	0.54	0.6691	no
AFUA_2G00680		5.38	5.66	-0.07	0.1	0.89	0.9993	no	7.54	5.72	0.4	-0.55	0.43	0.9006	no	4.57	4.89	-0.1	0.14	0.87	0.9123	no
AFUA_2G00690		0.9	0.78	0.21	0	1	1	no	2.13	0.78	1.45	-1.48	0.03	0.3087	no	1.29	0.82	0.66	0	1	1	no
AFUA_2G00700		0	0.89	#NUM!	0	1	1	no	0.33	0.9	-1.44	0	1	1	no	0	0	#DIV/0!	0	1	1	no
AFUA_2G00710		1.23	0.97	0.34	-0.32	0.63	0.9993	no	0.93	0.98	-0.07	0.07	0.92	0.995	no	4.25	1.12	1.93	-2.32	0.01	0.0204	yes
AFUA_2G00720		116.69	154.04	-0.4	0.63	0.33	0.9993	no	116.6	155.68	-0.42	0.67	0.31	0.8261	no	88.97	106.22	-0.26	0.48	0.52	0.6517	no
AFUA_2G00730		29.3	25.39	0.21	-0.32	0.65	0.9993	no	23.46	25.62	-0.13	0.2	0.78	0.9788	no	9.79	26.76	-1.45	2.43	0	0.0098	yes
AFUA_2G00740		41.21	49.49	-0.26	0.45	0.54	0.9993	no	30.13	49.95	-0.73	1.21	0.09	0.5255	no	20.82	37.62	-0.85	1.6	0.05	0.1122	no
AFUA_2G00750		26.49	60.74	-1.2	2.02	0.01	0.1521	no	37.26	61.35	-0.72	1.3	0.07	0.4558	no	41.43	24.09	0.78	-1.49	0.06	0.1361	no
AFUA_2G00760		5.43	6.46	-0.25	0.33	0.66	0.9993	no	13.33	6.52	1.03	-1.5	0.05	0.378	no	9.7	4.95	0.97	-1.49	0.08	0.1599	no
AFUA_2G00770		41.26	32.53	0.34	-0.53	0.44	0.9993	no	44.22	32.85	0.43	-0.75	0.27	0.7899	no	34.74	37.71	-0.12	0.21	0.78	0.8493	no
AFUA_2G00780		21.87	17.05	0.36	-0.54	0.43	0.9993	no	28.09	17.23	0.71	-1.19	0.08	0.5035	no	23.15	19.96	0.21	-0.37	0.62	0.7319	no
AFUA_2G00790		264.94	153.63	0.79	-1.97	0.12	0.8409	no	207.6	154.89	0.42	-1.17	0.34	0.8429	no	107.93	242.06	-1.17	3.48	0.01	0.045	yes
AFUA_2G00800	pelA	1.16	1.8	-0.63	0.59	0.41	0.9993	no	1.44	1.81	-0.33	0.33	0.64	0.9633	no	0.85	1.06	-0.31	0	1	1	no
AFUA_2G00810		68.74	168.33	-1.29	1.16	0.1	0.8044	no	24.22	169.23	-2.8	2.79	0	0.0331	yes	3.85	63.07	-4.04	4.96	0	0.0005	yes
AFUA_2G00820		0.72	0.43	0.74	0	1	1	no	0.46	0.44	0.06	0	1	1	no	0.42	0.66	-0.64	0	1	1	no
AFUA_2G00830		10.39	10.41	0	0	1	0.9993	no	7.35	10.49	-0.51	0.65	0.34	0.8426	no	1.96	9.47	-2.28	3.05	0	0.0019	yes
AFUA_2G00840		1.24	1.31	-0.08	0.07	0.92	0.9993	no	0.84	1.32	-0.65	0.64	0.35	0.8473	no	0.6	1.13	-0.92	0	1	1	no
AFUA_2G00850		0.11	0	#DIV/0!	0	1	1	no	0	0	#DIV/0!	0	1	1	no	0	0.1	#NUM!	0	1	1	no
AFUA_2G00860		1.83	2.51	-0.46	0	1	1	no	2.68	2.54	0.08	0	1	1	no	1.14	1.68	-0.55	0	1	1	no
AFUA_2G00870		2.59	5.51	-1.09	1.03	0.14	0.9016	no	3.81	5.55	-0.54	0.53	0.45	0.9097	no	0.17	2.38	-3.81	2.43	0.07	0.1543	no
AFUA_2G00880		9.66	12.33	-0.35	0.5	0.43	0.9993	no	7.34	12.48	-0.77	1.12	0.09	0.5165	no	5.75	8.81	-0.62	0.96	0.18	0.3037	no
AFUA_2G00890		24.52	22.82	0.1	-0.24	0.85	0.9993	no	13.58	23.05	-0.76	1.75	0.2	0.715	no	9.7	22.34	-1.2	2.86	0.06	0.1377	no
AFUA_2G00900		0.32	0.73	-1.21	0	1	1	no	0.48	0.74	-0.6	0	1	1	no	0.34	0.29	0.23	0	1	1	no
AFUA_2G00910		9.7	2.07	2.22	-2.58	0	0.0186	yes	1.4	2.09	-0.58	0.56	0.37	0.863	no	0.11	8.79	-6.39	4.64	0.02	0.0638	no
AFUA_2G00920		0.38	0.57	-0.56	0	1	1	no	0.48	0.57	-0.25	0	1	1	no	0.09	0.35	-1.91	0	1	1	no
AFUA_2G00930		0.29	0.82	-1.51	0	1	1	no	1.28	0.83	0.62	-0.65	0.33	0.8364	no	0.72	0.26	1.44	0	1	1	no
AFUA_2G00940		4.4	7.81	-0.83	1.08	0.1	0.7899	no	6.92	7.9	-0.19	0.27	0.67	0.9677	no	4.1	3.99	0.04	-0.05	0.94	0.9658	no
AFUA_2G00960		0	0	#DIV/0!	0	1	1	no	0	0	#DIV/0!	0	1	1	no	0	0	#DIV/0!	0	1	1	no
AFUA_2G00963		0	0	#DIV/0!	0	1	1	no	0	0	#DIV/0!	0	1	1	no	0	0	#DIV/0!	0	1	1	no
AFUA_2G00967		13.18	5.78	1.19	-1.74	0.06	0.6095	no	4.62	5.85	-0.34	0.5	0.58	0.9558	no	6.93	11.95	-0.79	1.33	0.19	0.3106	no
AFUA_2G00970		13.05	22.3	-0.77	1.18	0.1	0.783	no	20.44	22.53	-0.14	0.24	0.73	0.9728	no	21.66	11.92	0.86	-1.49	0.06	0.1394	no
AFUA_2G00980		6.74	6.41	0.07	-0.1	0.91	0.9993	no	4.72	6.48	-0.46	0.62	0.48	0.9198	no	1.7	6.15	-1.86	2.44	0.03	0.0793	no
AFUA_2G00990		5.37	8.83	-0.72	0.97	0.2	0.9944	no	2.92	8.92	-1.61	2.18	0.01	0.1282	no	2.96	4.87	-0.72	0.98	0.25	0.3861	no
AFUA_2G01000		7.08	9.14	-0.37	0.53	0.4	0.9993	no	9.07	9.24	-0.03	0.04	0.95	0.9972	no	5.63	6.45	-0.2	0.31	0.66	0.7634	no
AFUA_2G01010		773.35	1057.06	-0.45	0.57	0.38	0.9993	no	1165.73	1068.69	0.13	-0.17	0.79	0.9824	no	2187.46	704.26	1.64	-2.32	0	0.0106	yes
AFUA_2G01030		89.05	74.72	0.25	-0.42	0.55	0.9993	no	29.81	75.55	-1.34	2.24	0	0.0781	no	2.5	80.69	-5.01	7.35	0	0.0005	yes
AFUA_2G01040		142.9	193.99	-0.44	0.65	0.35	0.9993	no	151.56	195.6	-0.37	0.54	0.44	0.9036	no	129.93	130.21	0	0.01	0.99	0.9967	no
AFUA_2G01050		360.29	276.02	0.38	-1.95	0.36	0.9993	no	299.85	278.91	0.1	-0.55	0.8	0.9829	no	650.28	327.82	0.99	-5.9	0.01	0.0436	yes
AFUA_2G01060		26.37	21.37	0.3	-0.47	0.45	0.9993	no	25.27	21.62	0.22	-0.35	0.57	0.9514	no	12.85	23.97	-0.9	1.57	0.02	0.0664	no
AFUA_2G01070		24.77	27.96	-0.17	0.29	0.69	0.9993	no	46.96	28.29	0.73	-1.35	0.07	0.4689	no	46.13	22.57	1.03	-2.04	0.02	0.0474	yes
AFUA_2G01080		16.72	18.77	-0.17	0.26	0.68	0.9993	no	15.44	18.97	-0.3	0.49	0.46	0.9097	no	10.04	15.22	-0.6	1.02	0.17	0.283	no
AFUA_2G01090		14.05	15.17	-0.11	0.17	0.79	0.9993	no	16	15.34	0.06	-0.1	0.88	0.9897	no	19.09	12.78	0.58	-1.03	0.15	0.2584	no
AFUA_2G01100		15.58	20.09	-0.37	0.57	0.46	0.9993	no	22.94	20.27	0.18	-0.3	0.68	0.9682	no	19.78	14.19	0.48	-0.86	0.3	0.4367	no
AFUA_2G01110		5.56	7.48	-0.43	0.57	0.39	0.9993	no	7.45	7.56	-0.02	0.03	0.97	0.9972	no	6.03	5.05	0.26	-0.38	0.62	0.729	no
AFUA_2G01120		10.54	11.02	-0.06	0.09	0.89	0.9993	no	10.8	11.14	-0.04	0.07	0.92	0.9957	no	7.74	9.58	-0.31	0.5	0.52	0.6468	no
AFUA_2G01130	pex4	160.05	170.17	-0.09	0.22	0.82	0.9993	no	163.45	171.93	-0.07	0.19	0.85	0.9884	no	125.47	145.66	-0.22	0.61	0.57	0.6946	no
AFUA_2G01140		404.73	309.66	0.39	-0.66	0.38	0.9993	no	352.71	312.74	0.17	-0.3	0.69	0.9682	no	220.41	368.74	-0.74	1.52	0.08	0.159	no
AFUA_2G01150		32.04	20.85	0.62	-1.09	0.2	0.9944	no	19.45	21.1	-0.12	0.21	0.81	0.9856	no	14.73	29.1	-0.98	1.94	0.05	0.111	no
AFUA_2G01160		42.45	32.58	0.38	-0.71	0.37	0.9993	no	29.71	32.94	-0.15	0.27	0.73	0.9728	no	14.35	38.62	-1.43	2.8	0	0.0102	yes
AFUA_2G01170	gel1	522.51	318.21	0.72	-0.87	0.2	0.9944	no	399.49	320.79	0.32	-0.37	0.58	0.956	no	267.46	476.65	-0.83	1.31	0.08	0.1635	no
AFUA_2G01180		6.99	5.01	0.48	-0.65	0.3	0.9993	no	5.43	5.07	0.1	-0.14	0.82	0.9871	no	2.98	6.37	-1.1	1.62	0.02	0.0693	no
AFUA_2G01190		487.99	373.35	0.39	-0.57	0.46	0.9993	no	214.68	378.17	-0.82	1.34	0.09	0.5152	no	74.14	442.32	-2.58	4.92	0	0.0005	yes
AFUA_2G01200		157.83	188.61	-0.26	0.3	0.64	0.9993	no	91.39	191.01	-1.06	1.38	0.03	0.3086	no	46.95	143.26	-1.61	2.47	0	0.0077	yes
AFUA_2G01210		79.21	83.53	-0.08	0.13	0.85	0.9993	no	133.69	84.38	0.66	-1.08	0.1	0.5549	no	114.34	72.1	0.67	-1.26	0.09	0.1813	no
AFUA_2G01220		221.26	315.93	-0.51	0.61	0.37	0.9993	no	207.11	318.31	-0.62	0.71	0.3	0.8139	no	55.48	201.9	-1.86	3.2	0	0.0013	yes
AFUA_2G01230		47.3	38.85	0.28	-0.4	0.56	0.9993	no	11.57	39.09	-1.76	2.17	0	0.1031	no	3.85	42.99	-3.48	5.55	0	0.0005	yes
AFUA_2G01240	invB	59.64	53.11	0.17	-0.19	0.77	0.9993	no	79.55	53.45	0.57	-0.57	0.39	0.8765	no	12.09	54.51	-2.17	3.42	0	0.0005	yes
AFUA_2G01250		46.51	83.22	-0.84	1.03	0.12	0.8582	no	52.2	83.8	-0.68	0.8	0.22	0.7446	no	10.7	42.46	-1.99	3.37	0	0.0005	yes
AFUA_2G01260	srbA	85.89	63.01	0.45	-0.63	0.3	0.9993	no	63.62	63.65	0	0	1	0.9992	no	51.37	78.24	-0.61	1.01	0.14	0.2551	no
AFUA_2G01270		4.61	6.08	-0.4	0.51	0.44	0.9993	no	6.2	6.15	0.01	-0.01	0.98	0.9972	no	1.38	4.19	-1.61	2.03	0.01	0.0312	yes
AFUA_2G01280		1.36	1.18	0.2	-0.19	0.79	0.9993	no	0.81	1.2	-0.56	0.56	0.44	0.9039	no	0.26	1.24	-2.26	0	1	1	no
AFUA_2G01290		3.26	2.73	0.26	-0.35	0.55	0.9993	no	2.74	2.76	-0.01	0.02	0.98	0.9972	no	1.13	2.96	-1.39	2.04	0	0.013	yes
AFUA_2G01300		17.97	25.15	-0.48	0.85	0.35	0.9993	no	11.67	25.4	-1.12	1.88	0.05	0.3781	no	8.99	16.41	-0.87	1.59	0.13	0.2299	no
AFUA_2G01310		38.92	28.79	0.43	-0.73	0.35	0.9993	no	19.61	29.03	-0.57	0.85	0.28	0.7992	no	3.14	35.48	-3.5	5.49	0	0.0005	yes
AFUA_2G01320		24.87	9.74	1.35	-1.58	0.02	0.3089	no	14.87	9.84	0.6	-0.81	0.19	0.7037	no	5.75	22.77	-1.99	2.64	0	0.0051	yes
AFUA_2G01330		28.75	31.96	-0.15	0.27	0.73	0.9993	no	46.12	32.33	0.51	-0.98	0.22	0.7392	no	66.3	26.18	1.34	-2.84	0	0.0089	yes
AFUA_2G01340		6.07	3.39	0.84	0	1	1	no	1.67	3.44	-1.04	0	1	1	no	0	5.49	#NUM!	0	1	1	no
AFUA_2G01350		19.32	24.26	-0.33	0.51	0.42	0.9993	no	17.83	24.56	-0.46	0.74	0.25	0.7742	no	12.36	17.58	-0.51	0.89	0.21	0.336	no
AFUA_2G01360		20.74	24.54	-0.24	0.41	0.63	0.9993	no	31.29	24.76	0.34	-0.62	0.45	0.9097	no	37.81	18.9	1	-2	0.03	0.0862	no
AFUA_2G01370		5.1	6.08	-0.25	0.27	0.68	0.9993	no	3.63	6.12	-0.75	0.82	0.23	0.7486	no	1.19	4.66	-1.97	2.29	0	0.0192	yes
AFUA_2G01380		9.4	11.1	-0.24	0.37	0.69	0.9993	no	7.72	11.2	-0.54	0.86	0.36	0.8529	no	10.36	8.57	0.27	-0.48	0.64	0.7448	no
AFUA_2G01390		13.75	12.42	0.15	-0.22	0.79	0.9993	no	13.05	12.54	0.06	-0.09	0.92	0.995	no	12.63	12.56	0.01	-0.01	0.99	0.9933	no
AFUA_2G01400		11.25	26.45	-1.23	1.71	0.04	0.4852	no	19.6	26.73	-0.45	0.79	0.31	0.8196	no	24.85	10.31	1.27	-1.97	0.03	0.0875	no
AFUA_2G01405		19.66	32.93	-0.74	1.77	0.24	0.9993	no	37.71	33.36	0.18	-0.46	0.75	0.9757	no	6.38	17.85	-1.48	3.36	0.06	0.1306	no
AFUA_2G01410		64.39	123.33	-0.94	1.59	0.03	0.4331	no	108.04	124.88	-0.21	0.34	0.63	0.9624	no	43.56	58.58	-0.43	0.87	0.28	0.4086	no
AFUA_2G01430		433.25	317.52	0.45	-0.65	0.35	0.9993	no	331.28	321.19	0.04	-0.07	0.92	0.995	no	210.05	395.08	-0.91	1.6	0.04	0.1001	no
AFUA_2G01440		49.61	35.01	0.5	-0.75	0.3	0.9993	no	51.17	35.39	0.53	-0.98	0.18	0.6914	no	64.3	45.4	0.5	-0.87	0.27	0.4065	no
AFUA_2G01450		35.59	33.74	0.08	-0.13	0.85	0.9993	no	35.83	34.1	0.07	-0.13	0.85	0.9882	no	28.22	32.43	-0.2	0.39	0.62	0.7286	no
AFUA_2G01460		33.68	40.7	-0.27	0.44	0.55	0.9993	no	36.55	41.06	-0.17	0.29	0.69	0.9682	no	53.35	30.78	0.79	-1.5	0.07	0.1428	no
AFUA_2G01470		37.81	36.09	0.07	-0.28	0.92	0.9993	no	28.84	36.45	-0.34	1.47	0.59	0.957	no	43.01	34.46	0.32	-1.49	0.63	0.7429	no
AFUA_2G01480		41.84	29.99	0.48	-0.78	0.34	0.9993	no	45.03	30.26	0.57	-1.02	0.2	0.728	no	32.91	38.27	-0.22	0.41	0.64	0.7511	no
AFUA_2G01490		0.09	0.26	-1.6	0	1	1	no	0.62	0.26	1.26	0	1	1	no	0	0.08	#NUM!	0	1	1	no
AFUA_2G01500		7.76	7.81	-0.01	0.01	0.98	0.9993	no	5.39	7.89	-0.55	0.84	0.16	0.6701	no	2.1	7.05	-1.75	2.65	0	0.0028	yes
AFUA_2G01510	pex24	10.47	12.06	-0.2	0.3	0.66	0.9993	no	9.97	12.19	-0.29	0.44	0.51	0.9262	no	6.67	9.53	-0.51	0.82	0.28	0.4099	no
AFUA_2G01520		12.39	10.51	0.24	-0.36	0.55	0.9993	no	12.37	10.63	0.22	-0.34	0.57	0.9494	no	12.29	11.28	0.12	-0.21	0.75	0.8316	no
AFUA_2G01530		41.25	66.06	-0.68	1.2	0.08	0.7295	no	79.62	66.74	0.25	-0.46	0.5	0.9261	no	51.61	37.57	0.46	-0.92	0.24	0.3659	no
AFUA_2G01540		20.94	30.59	-0.55	0.88	0.17	0.9546	no	36.88	30.92	0.25	-0.42	0.5	0.9261	no	36.94	19.08	0.95	-1.74	0.01	0.0447	yes
AFUA_2G01550		86.99	96.96	-0.16	0.28	0.7	0.9993	no	111.4	97.89	0.19	-0.34	0.64	0.9633	no	132.46	79.29	0.74	-1.52	0.06	0.1286	no
AFUA_2G01570		126.17	136.98	-0.12	0.31	0.77	0.9993	no	184.91	138.53	0.42	-1.15	0.28	0.7973	no	177.36	115.05	0.62	-1.84	0.12	0.2243	no
AFUA_2G01580		2.24	2.63	-0.23	0.27	0.68	0.9993	no	2.03	2.66	-0.39	0.47	0.47	0.913	no	1.67	2.04	-0.28	0.36	0.62	0.7315	no
AFUA_2G01590	nce102	43.61	36.1	0.27	-0.55	0.55	0.9993	no	71.16	36.5	0.96	-2.07	0.03	0.3063	no	24.22	39.6	-0.71	1.58	0.13	0.2416	no
AFUA_2G01600		3.87	3.15	0.3	-0.37	0.56	0.9993	no	4.7	3.18	0.56	-0.72	0.26	0.7784	no	2.32	3.53	-0.61	0.82	0.25	0.3772	no
AFUA_2G01610		24.79	19.61	0.34	-0.56	0.47	0.9993	no	24.28	19.84	0.29	-0.51	0.52	0.9317	no	16.21	22.6	-0.48	0.91	0.31	0.4482	no
AFUA_2G01620		11.08	4.77	1.22	-1.66	0.03	0.4611	no	8.01	4.82	0.73	-1.03	0.17	0.6823	no	2.71	10.06	-1.89	2.69	0	0.0195	yes
AFUA_2G01630		63.69	58.72	0.12	-0.22	0.77	0.9993	no	84.04	59.43	0.5	-0.94	0.22	0.7419	no	100.74	57.85	0.8	-1.74	0.05	0.1081	no
AFUA_2G01640		136.17	143.09	-0.07	0.12	0.86	0.9993	no	168.1	144.71	0.22	-0.36	0.6	0.957	no	181.3	123.89	0.55	-1.05	0.16	0.2796	no
AFUA_2G01650		15.52	13.92	0.16	-0.24	0.75	0.9993	no	15.67	14.08	0.15	-0.25	0.74	0.9728	no	32.11	14.1	1.19	-2.22	0.01	0.0403	yes
AFUA_2G01660		79.55	61.92	0.36	-0.57	0.37	0.9993	no	92.89	62.62	0.57	-0.9	0.16	0.6691	no	166.95	72.38	1.21	-2.11	0	0.0136	yes
AFUA_2G01670		65.06	55.56	0.23	-0.35	0.58	0.9993	no	65.97	56.1	0.23	-0.35	0.57	0.9502	no	11.81	59.25	-2.33	4.05	0	0.0005	yes
AFUA_2G01680		0.33	0.28	0.22	0	1	1	no	0.47	0.28	0.73	0	1	1	no	0.19	0.3	-0.63	0	1	1	no
AFUA_2G01690		2.46	1.92	0.36	-0.38	0.59	0.9993	no	3.67	1.94	0.92	-1.07	0.13	0.6033	no	4.04	2.24	0.85	-1.1	0.16	0.2768	no
AFUA_2G01700		105.66	88.05	0.26	-0.38	0.54	0.9993	no	90.13	89.02	0.02	-0.03	0.96	0.9972	no	126.96	96.3	0.4	-0.65	0.35	0.4884	no
AFUA_2G01710		59.26	47.71	0.31	-0.51	0.46	0.9993	no	30.64	48.15	-0.65	1.05	0.14	0.6321	no	36.88	54.08	-0.55	1.06	0.17	0.2923	no
AFUA_2G01720		349.8	295.11	0.25	-0.29	0.64	0.9993	no	120.66	298.31	-1.31	1.87	0	0.0871	no	141.65	319.46	-1.17	1.69	0.02	0.0679	no
AFUA_2G01730		17.67	35.5	-1.01	1.78	0.04	0.4893	no	45.73	35.93	0.35	-0.68	0.43	0.8966	no	8	16.06	-1.01	1.79	0.07	0.1455	no
AFUA_2G01740		7.12	11.75	-0.72	1	0.15	0.9053	no	19	11.89	0.68	-1.05	0.12	0.5992	no	4.24	6.47	-0.61	0.88	0.25	0.3766	no
AFUA_2G01750		570.34	495.18	0.2	-0.26	0.69	0.9993	no	712.8	499.67	0.51	-0.69	0.3	0.816	no	1256.38	519.48	1.27	-1.93	0.01	0.0367	yes
AFUA_2G01760		9.22	3.24	1.51	-1.94	0	0.0612	no	4.08	3.28	0.31	-0.45	0.45	0.9097	no	2.05	8.35	-2.02	2.91	0	0.0005	yes
AFUA_2G01770		1.09	2.13	-0.97	0.9	0.18	0.963	no	1.13	2.15	-0.92	0.89	0.18	0.7019	no	0.25	0.99	-1.97	0	1	1	no
AFUA_2G01780		32.16	27.65	0.22	-0.3	0.65	0.9993	no	36.94	27.92	0.4	-0.67	0.31	0.8263	no	28.39	29.44	-0.05	0.08	0.91	0.9407	no
AFUA_2G01790		28.48	35.78	-0.33	0.5	0.42	0.9993	no	26.84	36.11	-0.43	0.66	0.28	0.7992	no	47.92	25.93	0.89	-1.59	0.02	0.0663	no
AFUA_2G01800		14.81	6.78	1.13	-1.56	0.04	0.5122	no	8	6.86	0.22	-0.32	0.68	0.9682	no	3.66	13.44	-1.88	2.78	0	0.0106	yes
AFUA_2G01810		315.19	269.79	0.22	-0.47	0.59	0.9993	no	296.74	272.92	0.12	-0.26	0.77	0.9767	no	145.55	286.51	-0.98	2.4	0.01	0.0427	yes
AFUA_2G01820		27.94	23.97	0.22	-0.33	0.59	0.9993	no	41.42	24.25	0.77	-1.13	0.06	0.4394	no	44.72	25.38	0.82	-1.38	0.04	0.1014	no
AFUA_2G01830		138.29	106.78	0.37	-0.63	0.38	0.9993	no	226.85	107.96	1.07	-1.88	0.01	0.1664	no	343.11	126.19	1.44	-2.66	0	0.0079	yes
AFUA_2G01840		7.35	14.83	-1.01	1.48	0.05	0.5742	no	15.2	14.99	0.02	-0.03	0.96	0.9972	no	16.49	6.69	1.3	-2.16	0.01	0.0353	yes
AFUA_2G01850		51.15	87.01	-0.77	1.13	0.13	0.8748	no	46.8	87.66	-0.91	1.29	0.08	0.5052	no	21.43	46.68	-1.12	2.09	0.01	0.0379	yes
AFUA_2G01855	tS(AGA)1	0	0	#DIV/0!	0	1	1	no	0	0	#DIV/0!	0	1	1	no	0	0	#DIV/0!	0	1	1	no
AFUA_2G01860		15.08	15.07	0	0	0.99	0.9993	no	15.76	15.22	0.05	-0.08	0.92	0.9954	no	11.28	13.73	-0.28	0.51	0.58	0.7025	no
AFUA_2G01865	tG(GCC)3	0	0	#DIV/0!	0	1	1	no	0	0	#DIV/0!	0	1	1	no	0	0	#DIV/0!	0	1	1	no
AFUA_2G01870	chsA	30	20.97	0.52	-0.81	0.19	0.9803	no	20.88	21.2	-0.02	0.04	0.96	0.9972	no	22.02	27.27	-0.31	0.55	0.42	0.559	no
AFUA_2G01880		14.23	14.34	-0.01	0.02	0.98	0.9993	no	17.28	14.49	0.25	-0.41	0.56	0.9472	no	26.82	12.98	1.05	-1.86	0.02	0.0518	no
AFUA_2G01890		99.01	102.12	-0.04	0.08	0.91	0.9993	no	117.97	103.08	0.19	-0.38	0.63	0.9624	no	217.83	90.28	1.27	-2.75	0	0.0115	yes
AFUA_2G01900		28.16	34.82	-0.31	0.5	0.43	0.9993	no	48.32	35.21	0.46	-0.75	0.25	0.7728	no	40.79	25.64	0.67	-1.24	0.08	0.1671	no
AFUA_2G01910		16.56	16.31	0.02	-0.03	0.96	0.9993	no	18.43	16.48	0.16	-0.25	0.68	0.9681	no	18.43	15.09	0.29	-0.5	0.46	0.5946	no
AFUA_2G01920		101.36	79.69	0.35	-0.47	0.46	0.9993	no	115.73	80.49	0.52	-0.76	0.23	0.7561	no	44.38	92.59	-1.06	1.69	0.02	0.0634	no
AFUA_2G01940		72.21	88	-0.29	0.46	0.49	0.9993	no	63.23	88.92	-0.49	0.81	0.22	0.7446	no	87.66	65.63	0.42	-0.78	0.28	0.4128	no
AFUA_2G01950		5.64	6.72	-0.25	0.33	0.63	0.9993	no	8.24	6.8	0.28	-0.39	0.57	0.9494	no	3.25	5.12	-0.65	0.91	0.24	0.3689	no
AFUA_2G01960		2.52	2.3	0.13	-0.15	0.84	0.9993	no	2.42	2.32	0.06	-0.07	0.93	0.9961	no	1.23	2.29	-0.9	1.01	0.21	0.3374	no
AFUA_2G01970		2.35	3.55	-0.59	0.69	0.31	0.9993	no	2.77	3.59	-0.37	0.46	0.51	0.9262	no	1.52	2.15	-0.5	0.59	0.43	0.569	no
AFUA_2G01980		13.35	11.35	0.23	-0.34	0.58	0.9993	no	52.73	11.47	2.2	-3.27	0	0.0051	yes	36.44	12.19	1.58	-2.65	0	0.0013	yes
AFUA_2G01990		80.49	85.25	-0.08	0.21	0.85	0.9993	no	141.72	86.11	0.72	-1.97	0.09	0.5119	no	206.65	73.21	1.5	-4.58	0	0.0038	yes
AFUA_2G02000		58.79	50.88	0.21	-0.34	0.6	0.9993	no	109.73	51.47	1.09	-1.71	0.01	0.1775	no	45.62	53.51	-0.23	0.44	0.55	0.6747	no
AFUA_2G02010	usgS	71.21	63.76	0.16	-0.28	0.69	0.9993	no	40.94	64.48	-0.66	1.2	0.09	0.5165	no	35.48	64.68	-0.87	1.72	0.03	0.0767	no
AFUA_2G02020		83.98	145.83	-0.8	0.78	0.26	0.9993	no	113.82	146.64	-0.37	0.34	0.62	0.9624	no	3.63	76.88	-4.4	5.88	0	0.0005	yes
AFUA_2G02030		17.39	9.26	0.91	-1.34	0.05	0.5686	no	11.47	9.35	0.29	-0.43	0.53	0.9374	no	3.79	15.84	-2.06	3.18	0	0.0028	yes
AFUA_2G02040		4.13	1.56	1.4	-1.4	0.04	0.5193	no	4.66	1.58	1.57	-1.8	0.01	0.1983	no	1.37	3.78	-1.46	1.64	0.04	0.0899	no
AFUA_2G02050	cyp7	226.62	253.42	-0.16	0.24	0.72	0.9993	no	606.03	255.8	1.24	-1.87	0.01	0.1719	no	686.73	206.56	1.73	-2.95	0	0.0016	yes
AFUA_2G02060		43.57	53.63	-0.3	0.61	0.48	0.9993	no	52.55	54.19	-0.04	0.1	0.91	0.9933	no	55.67	39.68	0.49	-1.12	0.25	0.3822	no
AFUA_2G02070		30.64	39.91	-0.38	0.62	0.33	0.9993	no	44.21	40.33	0.13	-0.22	0.73	0.9728	no	57.77	27.9	1.05	-1.94	0.01	0.0264	yes
AFUA_2G02080		65.05	35.27	0.88	-1.44	0.1	0.7942	no	62.56	35.59	0.81	-1.46	0.09	0.5282	no	46.27	59.58	-0.36	0.7	0.46	0.5948	no
AFUA_2G02090	agt	24.23	19.65	0.3	-0.59	0.58	0.9993	no	25.06	19.84	0.34	-0.68	0.52	0.9322	no	15.36	22.1	-0.52	1.14	0.34	0.4715	no
AFUA_2G02100		347.15	382.32	-0.14	0.19	0.77	0.9993	no	414.94	386.48	0.1	-0.15	0.82	0.9871	no	503.37	315.78	0.67	-1.07	0.15	0.2573	no
AFUA_2G02110		6.47	6.19	0.06	-0.09	0.9	0.9993	no	7.62	6.26	0.28	-0.4	0.54	0.9414	no	7	5.88	0.25	-0.39	0.59	0.7125	no
AFUA_2G02120		38.61	42.57	-0.14	0.22	0.72	0.9993	no	35.73	43.04	-0.27	0.44	0.48	0.9197	no	41.97	35.11	0.26	-0.47	0.51	0.6402	no
AFUA_2G02130		35.69	44.55	-0.32	0.53	0.43	0.9993	no	29.71	45.04	-0.6	1.02	0.11	0.5817	no	25.13	32.44	-0.37	0.68	0.35	0.4849	no
AFUA_2G02140		7.73	10.63	-0.46	0.66	0.3	0.9993	no	8.16	10.76	-0.4	0.6	0.35	0.8454	no	6.64	7.04	-0.08	0.13	0.85	0.902	no
AFUA_2G02150	S10a	1001.4	1009.8	-0.01	0.04	0.98	0.9993	no	2694.37	1021.36	1.4	-4.46	0	0.0638	no	6474.49	912.59	2.83	-9.81	0	0.0005	yes
AFUA_2G02160		21.25	19.05	0.16	-0.25	0.7	0.9993	no	17.53	19.24	-0.13	0.22	0.74	0.9728	no	13.9	19.37	-0.48	0.83	0.25	0.387	no
AFUA_2G02165		30.2	38.77	-0.36	0.62	0.38	0.9993	no	34.4	39.17	-0.19	0.34	0.64	0.9631	no	36.74	27.52	0.42	-0.81	0.3	0.4396	no
AFUA_2G02170	smc4	37.05	37.14	0	0	0.99	0.9993	no	47.44	37.57	0.34	-0.46	0.43	0.9006	no	96.71	33.66	1.52	-2.4	0	0.0025	yes
AFUA_2G02180		37.62	42.95	-0.19	0.31	0.64	0.9993	no	26.93	43.48	-0.69	1.13	0.1	0.5371	no	20.37	34.23	-0.75	1.4	0.06	0.1341	no
AFUA_2G02190		6.8	5.37	0.34	-0.44	0.48	0.9993	no	7.77	5.42	0.52	-0.75	0.22	0.7464	no	5.84	6.22	-0.09	0.13	0.85	0.8982	no
AFUA_2G02210		25.33	22.66	0.16	-0.25	0.73	0.9993	no	40.14	22.91	0.81	-1.46	0.05	0.3819	no	35.42	23.16	0.61	-1.12	0.18	0.2995	no
AFUA_2G02220		53.1	45.62	0.22	-0.27	0.65	0.9993	no	35.2	46.2	-0.39	0.52	0.38	0.866	no	21.66	48.15	-1.15	1.82	0.01	0.0303	yes
AFUA_2G02230		77.42	73.41	0.08	-0.17	0.86	0.9993	no	109.85	74.2	0.57	-1.35	0.15	0.6448	no	173.37	70.57	1.3	-3.34	0	0.0089	yes
AFUA_2G02240		26.48	24.43	0.12	-0.19	0.79	0.9993	no	22.08	24.7	-0.16	0.28	0.7	0.9689	no	29.97	24.03	0.32	-0.6	0.46	0.5948	no
AFUA_2G02250		161.09	118.11	0.45	-0.42	0.54	0.9993	no	82.98	118.86	-0.52	0.54	0.42	0.8955	no	30.48	147.62	-2.28	2.96	0	0.0073	yes
AFUA_2G02260		2.4	2.69	-0.17	0.19	0.78	0.9993	no	2.08	2.72	-0.39	0.46	0.51	0.9299	no	4.31	2.18	0.98	-1.29	0.11	0.2041	no
AFUA_2G02270		196.26	178.01	0.14	-0.49	0.73	0.9993	no	215.05	179.88	0.26	-0.94	0.51	0.9279	no	533.13	178.83	1.58	-6.35	0	0.0009	yes
AFUA_2G02275		1126.96	1607.74	-0.51	7.74	0.25	0.9993	no	1540.69	1622.39	-0.07	1.19	0.86	0.9889	no	1977.91	1027.64	0.94	-16.76	0.03	0.0766	no
AFUA_2G02280		20.62	19.86	0.05	-0.1	0.92	0.9993	no	24.05	20.09	0.26	-0.5	0.61	0.9586	no	86.5	18.76	2.2	-5.12	0	0.0005	yes
AFUA_2G02290		18.61	19.58	-0.07	0.11	0.86	0.9993	no	21.46	19.82	0.11	-0.18	0.77	0.9767	no	14.73	16.92	-0.2	0.35	0.61	0.7255	no
AFUA_2G02300		117.8	165	-0.49	4.42	0.43	0.9993	no	148.39	166.57	-0.17	1.6	0.78	0.979	no	55.52	107.41	-0.95	8.49	0.18	0.3042	no
AFUA_2G02310	sur7	67.18	52.82	0.35	-0.68	0.39	0.9993	no	68.32	53.35	0.36	-0.72	0.37	0.8592	no	78.75	61.06	0.37	-0.84	0.34	0.4789	no
AFUA_2G02320		81.65	76.59	0.09	-0.13	0.84	0.9993	no	181.15	77.43	1.23	-1.9	0	0.0955	no	279.56	74.65	1.9	-2.96	0	0.0016	yes
AFUA_2G02330		4.37	1.05	2.05	0	1	1	no	9.46	1.07	3.15	-5.05	0.14	0.6382	no	22.64	4	2.5	-9.59	0.27	0.4031	no
AFUA_2G02340		29.12	34.92	-0.26	0.47	0.54	0.9993	no	32.96	35.31	-0.1	0.19	0.81	0.9847	no	49.96	26.49	0.92	-1.88	0.03	0.0721	no
AFUA_2G02350		13.03	12.45	0.07	-0.1	0.87	0.9993	no	18.36	12.59	0.54	-0.88	0.16	0.6591	no	10.87	11.89	-0.13	0.21	0.75	0.8317	no
AFUA_2G02360		12.26	24.47	-1	1.48	0.01	0.2775	no	26.18	24.76	0.08	-0.12	0.85	0.9889	no	12.6	11.15	0.18	-0.3	0.64	0.749	no
AFUA_2G02370		0.74	1.1	-0.58	0	1	1	no	1.62	1.12	0.54	-0.58	0.43	0.8989	no	2.21	0.67	1.71	-1.68	0.06	0.1348	no
AFUA_2G02380		63.64	58.48	0.12	-0.21	0.76	0.9993	no	50.01	59.13	-0.24	0.43	0.53	0.9379	no	20.97	57.85	-1.46	2.74	0	0.0025	yes
AFUA_2G02390		4.88	4.38	0.16	-0.2	0.82	0.9993	no	3.44	4.42	-0.36	0.47	0.6	0.9573	no	2.03	4.44	-1.13	1.43	0.16	0.2749	no
AFUA_2G02400		14.66	17.19	-0.23	0.37	0.65	0.9993	no	15	17.37	-0.21	0.36	0.66	0.9644	no	32.68	13.36	1.29	-2.49	0.01	0.0304	yes
AFUA_2G02410		16.11	49.11	-1.61	12.77	0.18	0.9648	no	45.21	49.63	-0.13	1.67	0.88	0.9897	no	54.62	14.72	1.89	-15.07	0.21	0.3385	no
AFUA_2G02420		65.65	58.41	0.17	-0.25	0.68	0.9993	no	97.93	59.09	0.73	-1.04	0.1	0.5425	no	74.62	59.65	0.32	-0.57	0.42	0.5584	no
AFUA_2G02430		451.15	597.17	-0.4	1.59	0.3	0.9993	no	386.03	603.59	-0.64	2.59	0.09	0.5321	no	657.75	410.72	0.68	-3.03	0.08	0.1616	no
AFUA_2G02440		246.33	355.68	-0.53	1.71	0.21	0.9993	no	241.92	360.13	-0.57	1.89	0.16	0.6701	no	186.94	223.89	-0.26	0.98	0.51	0.6423	no
AFUA_2G02450		22.91	31.92	-0.48	0.79	0.22	0.9993	no	35.66	32.26	0.14	-0.24	0.71	0.9693	no	71.22	20.85	1.77	-3.3	0	0.0005	yes
AFUA_2G02460		0.47	0.22	1.11	0	1	1	no	0.36	0.22	0.69	0	1	1	no	0.4	0.43	-0.09	0	1	1	no
AFUA_2G02470		91.14	112.38	-0.3	0.42	0.49	0.9993	no	95.95	113.69	-0.24	0.34	0.58	0.9555	no	92.13	82.88	0.15	-0.25	0.71	0.8	no
AFUA_2G02480		46.91	45.18	0.05	-0.1	0.89	0.9993	no	50.88	45.63	0.16	-0.31	0.69	0.9682	no	28.36	42.78	-0.59	1.2	0.16	0.2805	no
AFUA_2G02485		0.42	2.13	-2.35	1.72	0.12	0.8503	no	2.28	2.15	0.08	-0.12	0.92	0.9957	no	0.96	0.38	1.33	0	1	1	no
AFUA_2G02490		89.2	288.47	-1.69	2.56	0	0.0641	no	164.89	292	-0.82	1.52	0.05	0.3961	no	186.47	81.64	1.19	-2.17	0.02	0.0529	no
AFUA_2G02500		19.01	46.34	-1.29	2.23	0	0.1084	no	23.38	46.87	-1	1.84	0.02	0.2305	no	11.28	17.32	-0.62	1.1	0.2	0.3224	no
AFUA_2G02510		13.09	12.72	0.04	-0.06	0.92	0.9993	no	19.95	12.83	0.64	-0.95	0.11	0.5649	no	20.16	11.93	0.76	-1.29	0.06	0.1282	no
AFUA_2G02520		26.15	27	-0.05	0.07	0.91	0.9993	no	28.11	27.33	0.04	-0.06	0.92	0.9957	no	18.23	23.76	-0.38	0.65	0.33	0.4677	no
AFUA_2G02530		434.14	461.23	-0.09	0.12	0.87	0.9993	no	783.45	466.98	0.75	-1.01	0.15	0.6507	no	607.03	394.03	0.62	-1.02	0.19	0.3106	no
AFUA_2G02540	rsmA	35.27	29.29	0.27	-0.47	0.54	0.9993	no	42.47	29.58	0.52	-0.96	0.19	0.7095	no	26.37	32.14	-0.29	0.56	0.49	0.6281	no
AFUA_2G02550		80.79	87.19	-0.11	0.21	0.78	0.9993	no	81.61	88.02	-0.11	0.21	0.78	0.9794	no	101.47	73.51	0.46	-1.02	0.22	0.3474	no
AFUA_2G02560		92.93	103.25	-0.15	0.21	0.73	0.9993	no	148.91	104.37	0.51	-0.72	0.24	0.7676	no	183.31	84.53	1.12	-1.77	0.01	0.0387	yes
AFUA_2G02570		12.68	13.72	-0.11	0.17	0.81	0.9993	no	15.45	13.85	0.16	-0.25	0.72	0.9721	no	13.73	11.55	0.25	-0.43	0.58	0.7004	no
AFUA_2G02580		47.09	76.22	-0.69	1.21	0.08	0.7198	no	45.73	77.07	-0.75	1.3	0.06	0.4408	no	55.79	42.88	0.38	-0.75	0.33	0.4608	no
AFUA_2G02590		126.54	162.73	-0.36	0.55	0.4	0.9993	no	174	164.57	0.08	-0.12	0.85	0.9882	no	182.55	115.09	0.67	-1.17	0.11	0.2054	no
AFUA_2G02600		7.1	7.95	-0.16	0.22	0.74	0.9993	no	21.98	8.04	1.45	-2.22	0	0.0648	no	18.47	6.47	1.51	-2.51	0	0.0115	yes
AFUA_2G02610		53.01	67.33	-0.34	0.62	0.38	0.9993	no	56.08	68.07	-0.28	0.51	0.46	0.9099	no	50.46	48.2	0.07	-0.13	0.86	0.9105	no
AFUA_2G02620	akuB	22.35	24.28	-0.12	0.19	0.76	0.9993	no	24.07	24.53	-0.03	0.04	0.94	0.9972	no	22.55	20.29	0.15	-0.27	0.7	0.7915	no
AFUA_2G02630		162.53	231.08	-0.51	1.06	0.2	0.9944	no	170.82	233.52	-0.45	0.94	0.25	0.7742	no	115.09	147.98	-0.36	0.87	0.35	0.4821	no
AFUA_2G02640		1.25	1.46	-0.23	0.22	0.75	0.9993	no	2.39	1.48	0.69	-0.74	0.3	0.8161	no	2.56	1.14	1.18	-1.35	0.09	0.1811	no
AFUA_2G02650		3.07	3.95	-0.36	0.47	0.45	0.9993	no	3.95	4	-0.02	0.02	0.97	0.9972	no	2.49	2.8	-0.17	0.23	0.73	0.8207	no
AFUA_2G02660		4.3	4.06	0.08	-0.1	0.88	0.9993	no	4.39	4.11	0.1	-0.12	0.85	0.9882	no	3.75	3.91	-0.06	0.08	0.91	0.9413	no
AFUA_2G02670		62.98	51.8	0.28	-0.49	0.48	0.9993	no	50.66	52.32	-0.05	0.08	0.91	0.9925	no	49.04	57.4	-0.23	0.45	0.57	0.6897	no
AFUA_2G02680		105.14	132.79	-0.34	0.45	0.47	0.9993	no	118.18	134.37	-0.19	0.25	0.68	0.9682	no	123.11	95.65	0.36	-0.59	0.39	0.5302	no
AFUA_2G02690		53.36	52.01	0.04	-0.06	0.92	0.9993	no	42.27	52.55	-0.31	0.49	0.44	0.9024	no	28.86	48.59	-0.75	1.35	0.06	0.1258	no
AFUA_2G02700		467.44	318.59	0.55	-2.1	0.19	0.9776	no	363.32	321.96	0.17	-0.71	0.65	0.9644	no	321.07	426.85	-0.41	1.78	0.32	0.4524	no
AFUA_2G02710		121.77	97.23	0.32	-0.63	0.47	0.9993	no	173.58	98.2	0.82	-1.91	0.03	0.3139	no	220.03	111.4	0.98	-2.2	0.03	0.0818	no
AFUA_2G02720		8.74	8.54	0.03	-0.05	0.95	0.9993	no	16.36	8.63	0.92	-1.37	0.04	0.3584	no	15.08	7.96	0.92	-1.53	0.04	0.1068	no
AFUA_2G02730		172.27	243.37	-0.5	0.75	0.26	0.9993	no	291.99	246.11	0.25	-0.36	0.58	0.9555	no	321.56	156.96	1.03	-1.79	0.02	0.0506	no
AFUA_2G02740		121.1	59.54	1.02	-2.46	0.02	0.3439	no	211.16	60.24	1.81	-4.48	0	0.0084	yes	136.53	110.37	0.31	-0.89	0.45	0.5812	no
AFUA_2G02750		14.71	13.12	0.16	-0.25	0.72	0.9993	no	20.77	13.27	0.65	-1.03	0.15	0.6456	no	23.24	13.38	0.8	-1.44	0.07	0.1533	no
AFUA_2G02760		122.74	53.17	1.21	-1.76	0.01	0.1512	no	59.54	53.78	0.15	-0.23	0.72	0.9699	no	39.25	111.54	-1.51	2.57	0	0.0031	yes
AFUA_2G02770		19.18	18.63	0.04	-0.07	0.92	0.9993	no	19.96	18.84	0.08	-0.13	0.83	0.9873	no	17.09	17.44	-0.03	0.05	0.94	0.9625	no
AFUA_2G02780		149.44	145.62	0.04	-0.07	0.93	0.9993	no	150.35	147.14	0.03	-0.05	0.94	0.9972	no	116.79	135.94	-0.22	0.44	0.57	0.6889	no
AFUA_2G02810		8.69	10.98	-0.34	0.46	0.52	0.9993	no	9.03	11.08	-0.29	0.42	0.56	0.9485	no	37.33	7.93	2.24	-3.88	0	0.0005	yes
AFUA_2G02820		429.36	575.12	-0.42	1.59	0.29	0.9993	no	386.88	581.44	-0.59	2.29	0.12	0.6	no	92.4	390.24	-2.08	8.17	0	0.0005	yes
AFUA_2G02830		31.16	32.94	-0.08	0.14	0.84	0.9993	no	24.02	33.32	-0.47	0.82	0.22	0.7446	no	17.28	28.33	-0.71	1.3	0.08	0.1695	no
AFUA_2G02840		57.13	55.73	0.04	-0.06	0.93	0.9993	no	43.3	56.36	-0.38	0.62	0.33	0.8337	no	44.29	51.92	-0.23	0.42	0.55	0.6753	no
AFUA_2G02850		29.98	24.1	0.32	-0.48	0.43	0.9993	no	42.06	24.38	0.79	-1.15	0.06	0.4377	no	29.33	27.25	0.11	-0.19	0.79	0.857	no
AFUA_2G02860		103.43	92.66	0.16	-0.22	0.72	0.9993	no	67.81	93.77	-0.47	0.7	0.27	0.7899	no	42.18	93.96	-1.16	2	0.01	0.0223	yes
AFUA_2G02870		12.92	13.4	-0.05	0.07	0.92	0.9993	no	18.64	13.54	0.46	-0.75	0.3	0.8186	no	14.59	11.81	0.3	-0.5	0.54	0.666	no
AFUA_2G02880		10.58	9.79	0.11	-0.16	0.79	0.9993	no	11.29	9.9	0.19	-0.28	0.65	0.9644	no	15.58	9.61	0.7	-1.2	0.08	0.1617	no
AFUA_2G02890		66.11	142.72	-1.11	1.85	0.01	0.2307	no	74.97	144.47	-0.95	1.59	0.03	0.2928	no	42.57	60.08	-0.5	0.99	0.21	0.3395	no
AFUA_2G02910		29.15	32.28	-0.15	0.26	0.73	0.9993	no	37.93	32.6	0.22	-0.41	0.59	0.957	no	97.07	26.49	1.87	-3.84	0	0.0009	yes
AFUA_2G02920		31.78	25.22	0.33	-0.58	0.47	0.9993	no	24.38	25.47	-0.06	0.11	0.89	0.9902	no	18.12	28.89	-0.67	1.3	0.13	0.2368	no
AFUA_2G02930		14.97	15.86	-0.08	0.13	0.87	0.9993	no	16.01	16.04	0	0	1	0.9988	no	22.8	13.61	0.74	-1.38	0.12	0.219	no
AFUA_2G02950		21.76	41.62	-0.94	1.62	0.03	0.4496	no	21.33	42.1	-0.98	1.77	0.02	0.2366	no	23.76	19.8	0.26	-0.5	0.56	0.6786	no
AFUA_2G02960		45.67	50.55	-0.15	0.25	0.72	0.9993	no	44.79	51.06	-0.19	0.34	0.62	0.9624	no	51.75	41.61	0.31	-0.62	0.42	0.5578	no
AFUA_2G02970		13.33	6.73	0.99	-1.36	0.05	0.5587	no	2.22	6.8	-1.62	2.06	0.01	0.1279	no	1.1	12.1	-3.47	4.33	0	0.0016	yes
AFUA_2G02980		52.63	64.59	-0.3	0.44	0.53	0.9993	no	53.01	65.07	-0.3	0.44	0.54	0.9414	no	31.3	47.99	-0.62	1.21	0.13	0.2384	no
AFUA_2G02990		491.27	272.98	0.85	-2.75	0.04	0.5279	no	225.55	275.48	-0.29	0.81	0.54	0.9445	no	29.98	446.73	-3.9	12.48	0	0.0005	yes
AFUA_2G03000		18.94	14.75	0.36	-0.5	0.45	0.9993	no	14.13	14.9	-0.08	0.12	0.86	0.9889	no	18.02	17.33	0.06	-0.09	0.9	0.9395	no
AFUA_2G03010		1154.76	1045.69	0.14	-0.26	0.77	0.9993	no	918.86	1055.18	-0.2	0.38	0.67	0.9677	no	1669.45	1051.24	0.67	-1.46	0.14	0.2515	no
AFUA_2G03020		79.14	49.16	0.69	-1.25	0.08	0.7311	no	36.84	49.68	-0.43	0.79	0.26	0.787	no	26.66	72.03	-1.43	2.86	0	0.0036	yes
AFUA_2G03030	prp8	26.89	27.11	-0.01	0.01	0.98	0.9993	no	34.57	27.43	0.33	-0.43	0.46	0.9099	no	43.04	24.46	0.82	-1.23	0.06	0.1346	no
AFUA_2G03040		415.38	407.73	0.03	-0.06	0.95	0.9993	no	945.15	412.39	1.2	-2.47	0.01	0.1331	no	2284.35	378.6	2.59	-5.8	0	0.0005	yes
AFUA_2G03050		8.91	8.77	0.02	-0.03	0.97	0.9993	no	27.99	8.85	1.66	-2.52	0	0.0257	yes	8.09	8.14	-0.01	0.01	0.99	0.9933	no
AFUA_2G03060		47.19	64.71	-0.46	0.73	0.26	0.9993	no	171.6	65.5	1.39	-1.96	0	0.0899	no	275.37	42.93	2.68	-4.68	0	0.0005	yes
AFUA_2G03070		45.71	61.73	-0.43	0.7	0.28	0.9993	no	53.79	62.39	-0.21	0.36	0.58	0.9558	no	42	41.54	0.02	-0.03	0.97	0.9807	no
AFUA_2G03080		31.22	51.55	-0.72	0.91	0.12	0.8727	no	27.14	52.2	-0.94	1.24	0.04	0.3594	no	7.8	28.39	-1.86	2.98	0	0.0005	yes
AFUA_2G03090	hmt1	71.78	106.53	-0.57	0.74	0.23	0.9993	no	64.95	107.88	-0.73	0.97	0.12	0.5864	no	27.11	65.27	-1.27	2.16	0	0.0136	yes
AFUA_2G03100		59.59	59.53	0	0	1	0.9993	no	83.15	60.12	0.47	-0.97	0.23	0.7578	no	173.03	54.33	1.67	-3.71	0	0.0005	yes
AFUA_2G03110	pho8	58.24	60.75	-0.06	0.1	0.88	0.9993	no	43.26	61.39	-0.5	0.84	0.19	0.7083	no	43.65	52.99	-0.28	0.52	0.47	0.6066	no
AFUA_2G03120	utr2	880.29	629.46	0.48	-0.64	0.34	0.9993	no	453.34	636.82	-0.49	0.71	0.3	0.8136	no	290.72	800.53	-1.46	2.39	0	0.0135	yes
AFUA_2G03130		0.17	0.47	-1.5	0	1	1	no	0.32	0.48	-0.59	0	1	1	no	1.07	0.15	2.82	0	1	1	no
AFUA_2G03140		154.15	178.95	-0.22	0.52	0.6	0.9993	no	180.91	180.72	0	0	1	0.9988	no	157.39	140.62	0.16	-0.45	0.69	0.7841	no
AFUA_2G03150		16.49	16.09	0.04	-0.05	0.93	0.9993	no	14.71	16.28	-0.15	0.23	0.71	0.9692	no	28.83	14.97	0.95	-1.64	0.02	0.056	no
AFUA_2G03155		57.66	50.13	0.2	-0.42	0.64	0.9993	no	51.74	50.64	0.03	-0.07	0.94	0.9972	no	71.78	52.56	0.45	-1.1	0.29	0.428	no
AFUA_2G03160		23.32	17.02	0.45	-0.79	0.36	0.9993	no	18.24	17.2	0.09	-0.15	0.87	0.9896	no	33.62	21.21	0.66	-1.38	0.16	0.2726	no
AFUA_2G03170		12.82	10.99	0.22	-0.34	0.58	0.9993	no	10.51	11.11	-0.08	0.12	0.84	0.9876	no	10.19	11.64	-0.19	0.33	0.63	0.7419	no
AFUA_2G03180		1.82	1.63	0.16	-0.17	0.8	0.9993	no	2.59	1.65	0.65	-0.76	0.25	0.7725	no	2.84	1.66	0.78	-0.99	0.18	0.3052	no
AFUA_2G03190		73.8	54.36	0.44	-3.54	0.53	0.9993	no	95.11	54.93	0.79	-6.94	0.22	0.7419	no	57.04	67.1	-0.23	1.95	0.76	0.8393	no
AFUA_2G03200		6.92	8.72	-0.33	0.47	0.45	0.9993	no	9.18	8.83	0.06	-0.09	0.89	0.9902	no	13.86	6.29	1.14	-1.89	0.01	0.0261	yes
AFUA_2G03210		68.29	74.89	-0.13	0.29	0.75	0.9993	no	61.16	75.72	-0.31	0.7	0.43	0.899	no	91.87	62.13	0.56	-1.4	0.17	0.283	no
AFUA_2G03220		270.22	320.34	-0.25	0.41	0.57	0.9993	no	311.58	323.88	-0.06	0.09	0.9	0.9917	no	442.29	246.02	0.85	-1.6	0.05	0.1118	no
AFUA_2G03230		7.08	1.8	1.98	-2.33	0	0.0474	yes	2.65	1.82	0.54	-0.64	0.34	0.8392	no	0.49	6.42	-3.71	3.87	0	0.0049	yes
AFUA_2G03240		0.49	0.46	0.09	0	1	1	no	0.33	0.46	-0.49	0	1	1	no	0.16	0.45	-1.52	0	1	1	no
AFUA_2G03250		1.19	0.43	1.46	0	1	1	no	0.73	0.44	0.74	0	1	1	no	0.53	1.08	-1.02	0	1	1	no
AFUA_2G03260		62.09	65.89	-0.09	0.2	0.84	0.9993	no	77.19	66.59	0.21	-0.52	0.61	0.9582	no	100.23	56.5	0.83	-2.22	0.05	0.1213	no
AFUA_2G03270		14.77	10.41	0.5	-0.75	0.25	0.9993	no	4.88	10.52	-1.11	1.58	0.02	0.2347	no	2.06	13.41	-2.71	3.87	0	0.0005	yes
AFUA_2G03280		111.72	117.12	-0.07	0.21	0.88	0.9993	no	128.95	118.49	0.12	-0.4	0.76	0.9757	no	159.3	101.59	0.65	-2.34	0.13	0.2383	no
AFUA_2G03290	artA	1419.73	1297.74	0.13	-0.19	0.81	0.9993	no	1220.39	1309.46	-0.1	0.16	0.84	0.9876	no	1106.9	1293.53	-0.22	0.41	0.64	0.7491	no
AFUA_2G03300		5269.02	6110.26	-0.21	3.92	0.6	0.9993	no	5357.2	6167.93	-0.2	3.8	0.61	0.9584	no	6858.31	4802.09	0.51	-11.13	0.19	0.3108	no
AFUA_2G03310		50.12	50.21	0	0	0.99	0.9993	no	73.96	50.75	0.54	-0.85	0.18	0.6914	no	111.55	45.64	1.29	-2.27	0	0.0058	yes
AFUA_2G03320		48.6	49.64	-0.03	0.05	0.94	0.9993	no	64.8	50.17	0.37	-0.62	0.34	0.8426	no	51.6	44.2	0.22	-0.43	0.56	0.6785	no
AFUA_2G03330		68.59	72.14	-0.07	0.13	0.86	0.9993	no	81.23	72.79	0.16	-0.27	0.7	0.9689	no	49.17	62.54	-0.35	0.71	0.38	0.5193	no
AFUA_2G03340		50.05	46.42	0.11	-0.2	0.81	0.9993	no	61.67	46.9	0.39	-0.85	0.34	0.8387	no	92.27	45.78	1.01	-2.23	0.03	0.0799	no
AFUA_2G03350		11.46	11.7	-0.03	0.05	0.94	0.9993	no	10.39	11.83	-0.19	0.29	0.63	0.9624	no	5.63	10.42	-0.89	1.47	0.03	0.0799	no
AFUA_2G03360		48.08	38.27	0.33	-0.5	0.42	0.9993	no	34.87	38.71	-0.15	0.23	0.7	0.9689	no	21.29	43.72	-1.04	1.82	0.01	0.03	yes
AFUA_2G03370		15.3	11.33	0.43	-0.65	0.32	0.9993	no	12.13	11.45	0.08	-0.13	0.85	0.9882	no	9.52	13.89	-0.54	0.91	0.2	0.3309	no
AFUA_2G03380		845.62	946.46	-0.16	0.47	0.7	0.9993	no	1962.36	956.87	1.04	-3	0.02	0.2344	no	3519.15	771.03	2.19	-6.87	0	0.0005	yes
AFUA_2G03390	rpdA	74.31	77.52	-0.06	0.09	0.88	0.9993	no	81.51	78.37	0.06	-0.09	0.89	0.9904	no	88.05	67.63	0.38	-0.68	0.34	0.4728	no
AFUA_2G03400		161.13	190.47	-0.24	0.42	0.56	0.9993	no	160.7	192.41	-0.26	0.46	0.52	0.9326	no	302.86	146.6	1.05	-2.06	0.01	0.0368	yes
AFUA_2G03410		37.67	33.87	0.15	-0.28	0.71	0.9993	no	30.2	34.25	-0.18	0.34	0.66	0.9644	no	16.96	34.27	-1.01	1.96	0.02	0.0663	no
AFUA_2G03420		77.99	73.78	0.08	-0.13	0.84	0.9993	no	108.45	74.61	0.54	-0.85	0.19	0.7114	no	152.27	70.96	1.1	-1.98	0.01	0.0278	yes
AFUA_2G03430		5.36	6.12	-0.19	0.25	0.69	0.9993	no	6.74	6.18	0.13	-0.18	0.78	0.9805	no	4.98	4.88	0.03	-0.04	0.95	0.9706	no
AFUA_2G03440		8.19	6.93	0.24	-0.35	0.58	0.9993	no	6.55	7.01	-0.1	0.15	0.81	0.9856	no	3.57	7.44	-1.06	1.61	0.02	0.0646	no
AFUA_2G03450		62.48	53.47	0.22	-0.31	0.62	0.9993	no	51.21	53.94	-0.07	0.09	0.88	0.9897	no	31.83	57.01	-0.84	1.44	0.04	0.1017	no
AFUA_2G03460		31.51	22.72	0.47	-0.74	0.23	0.9993	no	33.54	22.97	0.55	-0.88	0.15	0.6518	no	45.27	28.66	0.66	-1.17	0.09	0.1795	no
AFUA_2G03470		60.27	68.58	-0.19	0.42	0.68	0.9993	no	62.45	69.23	-0.15	0.35	0.73	0.9728	no	52.72	54.91	-0.06	0.15	0.9	0.933	no
AFUA_2G03480		12.14	18.5	-0.61	0.94	0.13	0.8771	no	12.19	18.7	-0.62	0.99	0.11	0.5741	no	5.01	11.06	-1.14	1.84	0.01	0.03	yes
AFUA_2G03490		133.65	112.28	0.25	-0.37	0.56	0.9993	no	100.76	113.58	-0.17	0.26	0.68	0.9682	no	82.42	121.56	-0.56	0.99	0.17	0.287	no
AFUA_2G03500		10.81	21.5	-0.99	1.17	0.08	0.7267	no	20.58	21.65	-0.07	0.1	0.88	0.9897	no	12.55	9.9	0.34	-0.5	0.49	0.6233	no
AFUA_2G03510	sxa2	565.88	237.45	1.25	-1.41	0.04	0.4808	no	119.87	239.49	-1	1.13	0.09	0.5305	no	17.94	514.09	-4.84	6.95	0	0.0005	yes
AFUA_2G03512	tA(AGC)4	0	0	#DIV/0!	0	1	1	no	0	0	#DIV/0!	0	1	1	no	0	0	#DIV/0!	0	1	1	no
AFUA_2G03514	tA(AGC)1	0	0	#DIV/0!	0	1	1	no	0	0	#DIV/0!	0	1	1	no	0	0	#DIV/0!	0	1	1	no
AFUA_2G03516	tA(AGC)3	0	0	#DIV/0!	0	1	1	no	0	0	#DIV/0!	0	1	1	no	0	0	#DIV/0!	0	1	1	no
AFUA_2G03518	tA(AGC)5	0	0	#DIV/0!	0	1	1	no	0	0	#DIV/0!	0	1	1	no	0	0	#DIV/0!	0	1	1	no
AFUA_2G03520		5	4.2	0.25	-0.32	0.63	0.9993	no	3.25	4.25	-0.39	0.49	0.47	0.912	no	2.31	4.56	-0.98	1.33	0.08	0.1573	no
AFUA_2G03540		8.38	7.76	0.11	-0.15	0.81	0.9993	no	6.46	7.84	-0.28	0.38	0.55	0.9472	no	2.37	7.64	-1.69	2.35	0	0.014	yes
AFUA_2G03560	tcsC	56.53	41.17	0.46	-0.64	0.29	0.9993	no	37.36	41.64	-0.16	0.23	0.7	0.969	no	25.76	51.35	-1	1.65	0.02	0.0485	yes
AFUA_2G03580		117.86	139.07	-0.24	0.37	0.57	0.9993	no	253.94	140.67	0.85	-1.28	0.05	0.3991	no	239.11	107.23	1.16	-2.05	0.01	0.0253	yes
AFUA_2G03590		850.87	837.4	0.02	-0.13	0.95	0.9993	no	2080.57	846.56	1.3	-7.31	0	0.0448	yes	5056	776.26	2.7	-15.79	0	0.0005	yes
AFUA_2G03600		16.44	17.51	-0.09	0.14	0.84	0.9993	no	13.85	17.68	-0.35	0.56	0.42	0.8955	no	9.24	14.95	-0.69	1.18	0.14	0.2477	no
[truncated: 7,847 more rows]
